# Supplementary material for: Virtual World Currency Value Fluctuation Prediction System Based on User Sentiment Analysis
Source: PLoS One. 2015 Aug 4;10(8):e0132944. doi: 10.1371/journal.pone.0132944 (PMC4524693; doi:10.1371/journal.pone.0132944)
Supplement: S1 Table — (CSV) [file pone.0132944.s001.csv]

created_date	author	headline	reply	view	emotion
2011-11-15	CCP Soundwave	I want your little things!	3,302	242,550	NEUTRAL
2012-10-09	CCP Bayesian	Team Avatar and the future of our prototype	3,946	213,870	TRUST
2012-10-30	Hershman	Help me CCP Soundwave, you're my only hope (or Post ALL your Lit...	1,582	93,180	DISGUST
2012-12-17	Princess Saskia	Monocle? The MOST Exquisite Club in New Eden!	476	34,176	ANTICIPATION
2013-04-27	Khamelean	Hi Resolution Texture Pack - Show Your Support!!!	3,037	163,722	JOY
2013-06-04	Giovannui	Can we turn off the new jump animation?	1,931	131,414	ANTICIPATION
2013-08-10	PsiMin	10 year Vet Stations	304	24,682	NEUTRAL
2013-10-18	Vis Aldent	Calculations of Costs Compared to Ingame Income to Derive the actual...	117	5,987	DISGUST
2013-11-19	Aaron	Invitation To 0.0 ( - Destiny - )	958	56,093	JOY
2014-01-05	Rollaz	RamDisk and Eve	36	2,310	FEAR
2014-01-16	CCP Arrow	Survey for Science & Industry - Your opinion matters!	156	18,842	NEUTRAL
2014-02-04	Stenos Chriton	Enough to make a Planet	24	1,249	JOY
2014-02-05	CCP Falcon	Worlds Within a World - The EVE Universe Monument	461	25,771	SADNESS
2014-02-06	Aver Bheskagor	What happened to the stuff Incarna was supposed to bring?	306	14,969	JOY
2014-03-02	Aquila Sagitta	600mil/hr solo!	176	11,276	DISGUST
2014-03-03	Actaeon Versaea	Confusion with Officer Spawns.	27	2,549	JOY
2014-03-06	Napoleon Baleine	EVE Store offerings disappointing: CCP please comment	34	1,891	FEAR
2014-03-09	Alicina Goodbody	Transaction history greatly reduced	44	4,604	NEUTRAL
2014-03-16	Freelancer117	CCPgames fifth main project	101	6,642	JOY
2014-03-20	Dinsdale Pirannha	High sec Mission runners just got completely screwed by CCP	1,136	50,259	JOY
2014-03-20	Zieg Olexia	Teamspeak Hosting for Isk?	3	296	NEUTRAL
2014-03-25	Katkon Darnok	So, who "graduated" to EVE Online from Elite on the C-64??...	96	3,527	FEAR
2014-03-26	CCP Falcon	New EVE Ship Models Discussion	935	45,537	SADNESS
2014-03-28	CCP Falcon	An Announcement Regarding Real Life Harassment	2,330	72,841	TRUST
2014-03-31	Hevymetal	What kind of world would Eve be without internet anonymity?	220	9,969	SADNESS
2014-04-01	Onocron	Vertical camera offset	13	442	JOY
2014-04-03	Takashi Ishikawa	EVE: Source Limited Edition - I have one extra	29	2,024	DISGUST
2014-04-07	Doll Face	What is it like running a corporation...? In my eyes.	33	1,523	NEUTRAL
2014-04-10	Lakshata Chawla	EVE Crashes when I open the ingame browser	11	425	FEAR
2014-04-10	Ekaterina 'Ghetto' Thurn	Fanfest 2014 HD Stream in-game extra items.	18	940	ANGER
2014-04-12	Gustav Mannfred	What happened with the PLEX prices? They are over 740 mil	162	10,039	JOY
2014-04-14	CCP Falcon	An Announcement On The Future Of The World Of Darkness Project	340	20,808	TRUST
2014-04-16	Space Juden	Does WiS actually need new gameplay elements?	64	2,347	JOY
2014-04-20	Pastor Blue	Security Status - let's have it boys n girls	21	1,386	JOY
2014-04-21	Tradari	Eve Server spec	25	1,458	SADNESS
2014-04-21	CCP Loktofeit	So, with our 100th EVE Newsletter going out soon...	107	6,501	FEAR
2014-04-22	Antisocial Malkavian	Burn Jita haz a date!!	287	14,634	JOY
2014-04-24	G'rudge	Eve History Book Kickstarter FYI	67	3,229	DISGUST
2014-04-24	Neutrino Sunset	My poor Gardes, sniff :'(	56	3,036	JOY
2014-04-27	Kellin Bauer	How do you think CCP is approaching the next expansion?	104	3,711	ANTICIPATION
2014-04-27	TWSinc	Petition against incursion scrambling at gates.	87	2,991	NEUTRAL
2014-04-28	CraftyCroc	BURN JITA IS FINISHED - OFFICiAL THREAD	55	2,339	JOY
2014-04-28	Elisk Skyforge	Gecko ? Super drones?	184	34,033	SADNESS
2014-04-28	Feer Truelight	I really have issues with the new char select screen	38	1,901	JOY
2014-04-28	King Fu Hostile	New Omni nerf- why exactly was it needed? (CCP: to fix lag)	156	6,630	SADNESS
2014-04-28	Prt Scr	Todays patch broke my eve	46	1,847	FEAR
2014-04-28	Kwa Banga	What is in the 300mb Patch that is being downloaded today?	59	3,996	JOY
2014-04-29	Farsiris Arbosa	Did you get help from other players when you first started?	86	2,482	TRUST
2014-04-29	Apo Lyptica	Drones, give them Micro Jump Drives	38	1,263	NEUTRAL
2014-04-29	RotsjK	How to get my gallente standings up?	17	495	DISGUST
2014-04-29	Petrus Blackshell	Interceptor balance check-in	55	2,234	NEUTRAL
2014-04-29	Doireen Kaundur	Is it possible to organize a Burn Goon Space event?	80	2,417	JOY
2014-04-29	Ezra Blade Blade	Is there a database for What NPC's drop What Items?	3	257	JOY
2014-04-29	Pirmasis Sparagas	NEW AWESOME FANFEST PICTURE!!!	26	1,055	JOY
2014-04-29	Doireen Kaundur	So what was the point of "Burn Jita?"	106	3,943	DISGUST
2014-04-29	Bastion Lemmont	The Prospect ORE Frigate - Can we get confirmation?	74	9,203	SADNESS
2014-04-29	Zen Krane	Why Everything is Slow Today?	20	850	NEUTRAL
2014-04-29	Cpt Swagg	Why isn't there a proper system to invite people to join our cor...	41	1,227	ANTICIPATION
2014-04-30	ISD LackOfFaith	[Moved] How is this possible??	0	118	FEAR
2014-04-30	Moonlit Raid	Account activity statistics	8	238	NEUTRAL
2014-04-30	Wilhelm von Eiergeist	Account Management was changed - Login button not working	3	173	JOY
2014-04-30	Pax Sex	ALL EVE SKILLS	31	1,212	FEAR
2014-04-30	Cearain	All time favorite ships	57	1,743	SADNESS
2014-04-30	Shadowed Arashi	cant login to secondary account???	5	257	NEUTRAL
2014-04-30	ImYourMom	CCP - Please sort out rentals -	11	381	NEUTRAL
2014-04-30	Nalelmir Ahashion	Corp recruitment	10	420	JOY
2014-04-30	Charlie Firpol	Fanfest Twitch Stream Schedule and Subscription	2	402	ANGER
2014-04-30	Nightdemon	Hello Everyone!	12	286	NEUTRAL
2014-04-30	Nakami Saans	Help with a decision.	30	663	TRUST
2014-04-30	Doireen Kaundur	I want to fly Minmatar but...	54	1,686	NEUTRAL
2014-04-30	Bryce Owen	It has been fun.	34	851	JOY
2014-04-30	LHA Tarawa	Of primate, cucumber, grapes and T2 BPOs.	38	1,956	ANTICIPATION
2014-04-30	Goatman NotMyFault	players unite for change	38	834	FEAR
2014-04-30	errorsannn	Selling Sleeper Loot to CreoDron	9	542	JOY
2014-04-30	Ender Attor	Ship Characteristics?!	18	616	FEAR
2014-04-30	solidshot	So the Fanfest stream..	20	1,018	ANGER
2014-04-30	IDGAD	So when is Musterbrand getting the boot?	23	2,091	ANTICIPATION
2014-04-30	Cad B'ane	Stupid Mouse!!!	18	860	TRUST
2014-04-30	Yang Aurilen	Sub Lapse and Skill Training	21	963	JOY
2014-04-30	fenyar attica	Subscription Cancellation	30	2,251	NEUTRAL
2014-04-30	Varesk	Thank you CCP	18	400	NEUTRAL
2014-04-30	Doctor Bonn Young	Trouble with login	2	166	NEUTRAL
2014-04-30	Scyllyn	Ui improvement suggestion Re: ESS and LP	3	149	JOY
2014-04-30	Dbtech	wallet access per division	6	163	NEUTRAL
2014-04-30	Ubat Batuk	WiS pledge fundrising	490	22,446	JOY
2014-05-01	Hir Miriel	Boring man with a plan, but will it work?	22	825	NEUTRAL
2014-05-01	Belynius	Buddy Accounts and Plex	9	189	JOY
2014-05-01	Doot Doot Khamsi	Bump-Griefing	3	237	NEUTRAL
2014-05-01	LUMINOUS SPIRIT	Chamelion and Whiptail	19	2,064	NEUTRAL
2014-05-01	Marxus Denari	Character bazaar: A question on self trades.	4	308	NEUTRAL
2014-05-01	Buhhdust Princess	CSM Panel - Fanfest 2014 Stream ... Waste of an Hour	69	3,481	ANGER
2014-05-01	Zander Kumamato	Cussing	38	1,129	NEUTRAL
2014-05-01	Beofryn Sedorak	EVE & Dust 514: Community Panel	4	267	SADNESS
2014-05-01	TeRR0RiSE	EvE Starter pack 5$	1	330	DISGUST
2014-05-01	Ioni Fisher	extra training queue on game account	2	210	JOY
2014-05-01	Decaneos	Faction Standings, what are they good for?	13	725	NEUTRAL
2014-05-01	Hallistra Alevai	FanFest 2014 HD Stream Issue	16	1,182	ANGER
2014-05-01	Malcolm from Marketing	Fanfest Goons - How low can you go?	33	3,370	FEAR
2014-05-01	a newbie	FanFest HD Stream NOT in Voucher Center [RESOLVED]	5	279	TRUST
2014-05-01	Regan Rotineque	Fanfest Videos	20	790	JOY
2014-05-01	Goatman NotMyFault	Future of EVE	96	3,135	FEAR
2014-05-01	easy in zedong	help ceo transfer issue	6	214	DISGUST
2014-05-01	Andrew Articuli	Im back	9	210	NEUTRAL
2014-05-01	Netan MalDoran	Med Clones and Outpost Soverignty	8	269	TRUST
2014-05-01	100001	Monument Name Finder - Beta	29	1,366	NEUTRAL
2014-05-01	Sevendeadly Sins	nerf corpses pls	24	752	NEUTRAL
2014-05-01	Almanzor Simalia	Not allowed to another trial account	11	457	NEUTRAL
2014-05-01	Kirsi Kirjasto	Save EVE. Remove stacking penalties on speed mods.	23	706	SADNESS
2014-05-01	Lothros Andastar	Since the Omni now has a 30 second cycle time...	7	498	FEAR
2014-05-01	Dracnys	Sisters of Eve Tour Departure Time	2	175	SADNESS
2014-05-01	Willow Smith	SoE Trip - FanFest 2014	1	133	JOY
2014-05-01	Agondray	subscriptions, is it me or is ccp using another calendar	12	660	TRUST
2014-05-01	Big Lynx	Systems I have visited...	12	504	NEUTRAL
2014-05-01	Kaidu Kahn	Today's mystery patch?	16	548	JOY
2014-05-01	Pirmasis Sparagas	Tutorial voice	18	504	NEUTRAL
2014-05-01	Patri Andari	Vitriol for a Dev	31	2,831	TRUST
2014-05-01	Hoban Gallifrey	What's that Starbuck?	29	989	JOY
2014-05-01	Evelyn Meiyi	What's that wonderful music?!	3	265	DISGUST
2014-05-01	Leolook	WTH CCP	12	384	FEAR
2014-05-02	Yourmoney Mywallet	"We will give you..."	2	181	NEUTRAL
2014-05-02	Duke Vierkrae Xandorluv	*\?/*?*\?/* We are in DIRE Need of Updating The People & Places...	10	198	TRUST
2014-05-02	Lord Mandelor	[CONCERN] A Collection of Consumer Complaints from the Dust Communit...	1	216	TRUST
2014-05-02	ISD LackOfFaith	[Moved] how do resists work?	0	54	FEAR
2014-05-02	ISD LackOfFaith	[Moved] Proposed Industry Redesign is FUBAR. Re-redesign!	0	84	SADNESS
2014-05-02	ISD LackOfFaith	[Moved] Risk vs. Reward	0	102	JOY
2014-05-02	ISD LackOfFaith	[Moved] Something cool I found out in TheMittani forums regardi...	0	160	FEAR
2014-05-02	Drone 16	10 (small) expansions a year?!?!?!?	17	463	NEUTRAL
2014-05-02	Cyoban	Alpha Jita 4-4.	23	733	JOY
2014-05-02	Dat Der Guy	Any mention of upcoming Blops changes?	9	269	NEUTRAL
2014-05-02	Solecist Project	Beer for PLEX! (@FF visitors)	8	967	FEAR
2014-05-02	ikkskartest testikkskart	BIG Problem, help pls .... account Steam problem	6	218	TRUST
2014-05-02	The Akita	BOOM KEYNOTE	14	386	JOY
2014-05-02	Brewlar Kuvakei	Boom T2BPO's	29	1,072	ANTICIPATION
2014-05-02	Mr M	CCP devs butt appreciation thread	67	8,952	ANTICIPATION
2014-05-02	Azamat Baganatow	CCP Ninja nerf Senrty damage?	14	319	SADNESS
2014-05-02	Billy Hix	CCP plan to wipe out any safe place to keep your stuff	71	1,891	SADNESS
2014-05-02	Kirsi Kirjasto	CCP sneaky advertising, good job or....Evil?	34	1,209	ANTICIPATION
2014-05-02	Vannez	Close please	10	217	NEUTRAL
2014-05-02	Cyoban	Collector's Edition for PLEX.	39	2,196	FEAR
2014-05-02	Jayem See	Cringe	17	653	JOY
2014-05-02	Hoban Gallifrey	Did CCP just can Dust 514 in favour of a better game?	8	413	ANGER
2014-05-02	Noriko Mai	Dust on PC confirmed! (Project Legion)	291	15,077	DISGUST
2014-05-02	Renier Gaden	DUST Player at Fanfest (I thought EVE players should see)	12	466	SADNESS
2014-05-02	Amarr Citizen 1312151005	Erotica 1 didn't make the wall.	10	556	ANTICIPATION
2014-05-02	Drone 16	Eve Bday gifts	16	485	FEAR
2014-05-02	Eran Mintor	EVE Fanfest 2014 - Your Opinions, Thoughts, Expectations	4	305	FEAR
2014-05-02	Astrid Minoki	EVE Keynote	8	545	SADNESS
2014-05-02	The Akita	EVE Kronos	72	3,134	FEAR
2014-05-02	Jayem See	Eve of Destruction	11	464	JOY
2014-05-02	Zukan Strom	EVE TV	1	83	FEAR
2014-05-02	Salvo Aivo	Everything in game to be destroyable/rebuilt!	1	152	JOY
2014-05-02	Rikanin	Fanfest Attendees - two schools of thought...	1	132	JOY
2014-05-02	Algarion Getz	Fanfest Deals For Americans Only?	22	577	JOY
2014-05-02	Zukan Strom	FanFest Pirate Faction wallpaper	1	134	JOY
2014-05-02	Buhhdust Princess	FANFEST STREAM CRASHED AT VITAL MOMENT!	70	1,718	ANGER
2014-05-02	Desimus Maximus	Forget who killed JFK.. What happened in the last 90 sec of Fanfest?...	2	191	SADNESS
2014-05-02	TheMasterSenor	HD Stream Refund	21	639	NEUTRAL
2014-05-02	TheMasterSenor	HD Stream thread locked	12	223	NEUTRAL
2014-05-02	Raife Zetter	HD Stream voucher says 'Already used'	6	269	DISGUST
2014-05-02	Indiana Clones	I dub CCP FoxFour, CCP CrotchFour.	8	425	FEAR
2014-05-02	Carly Faron	Jove empire	17	613	NEUTRAL
2014-05-02	Nakami Saans	Jovian Stargate	3	339	JOY
2014-05-02	Isben Vaught'Triumph	Keeping sane on long roams	0	92	NEUTRAL
2014-05-02	Drone 16	Mordus Legion Faction Ships	124	16,605	NEUTRAL
2014-05-02	Serene Repose	New CSMs we beg you!	22	757	JOY
2014-05-02	Fiddlestax Atruin	NOW dust is dead.	14	360	FEAR
2014-05-02	Thead Enco	o7 Vaporware 514	4	227	JOY
2014-05-02	45thtiger 0109	PI	10	339	NEUTRAL
2014-05-02	Noriko Mai	PLEX price and subscriber age	44	1,318	FEAR
2014-05-02	Schmata Bastanold	Project Legion will be a Dust on PC	3	294	ANGER
2014-05-02	Fiddlestax Atruin	Questions for CCP: Concerning the fallout from the Dust/Legion annou...	192	5,953	SURPRISE
2014-05-02	Caleb Seremshur	Remove covops cloaks from T3	29	884	ANTICIPATION
2014-05-02	Myxx	RIP CCP Dolan	2	301	FEAR
2014-05-02	Chapmonious Hunter	Seriously CCP, Thank You	26	1,582	FEAR
2014-05-02	Drone 16	Ships Re-designed	84	3,673	NEUTRAL
2014-05-02	Prt Scr	so anything will be distroyable?	18	549	ANGER
2014-05-02	Prt Scr	so dust coming to pc	4	259	FEAR
2014-05-02	Nalelmir Ahashion	So no new bigger \ advanced mining ship? :(	43	1,890	JOY
2014-05-02	Azami Nevinyrall	Stream "glitch"	3	142	NEUTRAL
2014-05-02	Zukan Strom	Stream Problems	3	135	NEUTRAL
2014-05-02	Cygnet Lythanea	Summary of Concerns (Let's consolidate)	170	4,615	NEUTRAL
2014-05-02	Py Te	The Fanfest 2014 Stream disaster.	48	2,769	ANGER
2014-05-02	Kirsi Kirjasto	The TTT Thread.	2	106	NEUTRAL
2014-05-02	Fiddlestax Atruin	This IS the proper forum for this, Don't censor dissent. Dust is...	5	155	JOY
2014-05-02	Da Moleman	Twitch CCP Video Question	1	201	JOY
2014-05-02	Sibius Aidon	Unfair Advantages	100	3,592	SADNESS
2014-05-02	Aria Jimbojohnson	Was there anything really interesting announced at Fanfest thus far?	33	1,560	SADNESS
2014-05-02	Antura Tachikoma	We Demand New Items for sale in Eve Store	7	237	JOY
2014-05-02	Petrus Blackshell	What did you *not* like about the keynote?	15	334	JOY
2014-05-02	Kirsi Kirjasto	What if CCP quit?	18	370	FEAR
2014-05-02	Ydnari	What's in a name?	3	134	NEUTRAL
2014-05-02	Kirsi Kirjasto	Why do people post quit threads? We need auto-biomass.	9	221	SADNESS
2014-05-02	General Nusense	wtf is this	16	603	NEUTRAL
2014-05-03	ISD LackOfFaith	[Moved] A New Topic	0	57	ANTICIPATION
2014-05-03	ISD LackOfFaith	[Moved] EvE Market Trading on the Web/Android APP - When CCP?	0	67	JOY
2014-05-03	ISD LackOfFaith	[Moved] Mobile micro jump unit	0	64	JOY
2014-05-03	Cidreus Kal	an awesome little moment in EVE	1	188	FEAR
2014-05-03	Stokerpoons	An unexpected error occurred, please try again later	0	70	JOY
2014-05-03	Nerovosa Quandry	Bumping Collision Noise	6	188	NEUTRAL
2014-05-03	Katrina Oniseki	CCP - Will New Mordu Ships Be Camouflaged?	4	341	JOY
2014-05-03	Drone 16	Changes to Freighters	23	1,113	NEUTRAL
2014-05-03	Kirsi Kirjasto	Cloaks	1	118	NEUTRAL
2014-05-03	Taha Salahita	Compatibility between Recall and buddy program	2	173	FEAR
2014-05-03	Jonah Gravenstein	CSM 9 Results	474	14,434	NEUTRAL
2014-05-03	Schmata Bastanold	CSM 9 revealed	2	207	NEUTRAL
2014-05-03	Frying Doom	CSM9 Voting Statistics	1	196	NEUTRAL
2014-05-03	Hurtado Soneka	current band playing at fan fest?	2	130	NEUTRAL
2014-05-03	KuroVolt	Dominix redesign.	47	3,859	NEUTRAL
2014-05-03	Knights Armament	EvE fanfest dance floor sausage fest?	39	1,742	ANGER
2014-05-03	Nalelmir Ahashion	Eve with touch screen	23	829	FEAR
2014-05-03	Nalelmir Ahashion	Fanfest 2014 trailer : Prophecy	163	9,835	TRUST
2014-05-03	KIller Wabbit	Fanfest Annoucements - and for the rest of us	4	394	JOY
2014-05-03	Mikhem	Fanfest discussion and improvement ideas	15	504	ANGER
2014-05-03	Zukan Strom	FanFest Impressions	19	639	JOY
2014-05-03	NEONOVUS	Fanfest thanks	0	72	JOY
2014-05-03	Doc Fury	Final Keynote stream starting now	9	188	TRUST
2014-05-03	Kirsi Kirjasto	Happy Birthday CCP Zymurgist!	21	656	ANTICIPATION
2014-05-03	Kirsi Kirjasto	How and Why CCP intentionally drives PLEX prices up	27	629	FEAR
2014-05-03	Kirsi Kirjasto	Hypothetical query: If CCP removed ECM from the game?	3	194	ANGER
2014-05-03	Doireen Kaundur	I didnt think this was possible...	7	391	SADNESS
2014-05-03	Goatman NotMyFault	incursion	14	357	NEUTRAL
2014-05-03	Varg Altol	Introducing - http://eve-events.net/	2	124	NEUTRAL
2014-05-03	Unsuccessful At Everything	It may be the alcohol....	14	398	ANGER
2014-05-03	Schmata Bastanold	Killing is just a means of communication	9	802	JOY
2014-05-03	Kirsi Kirjasto	Killing Trolls	10	334	NEUTRAL
2014-05-03	Quadroman One	Loot spew from data/relic sites causes computer to shut down?	18	575	NEUTRAL
2014-05-03	Kirsi Kirjasto	Member Removal	11	528	NEUTRAL
2014-05-03	Varesk	NA TZ FanFest Feed?	9	279	TRUST
2014-05-03	Zloco Crendraven	New concept of developing EVE	22	814	SADNESS
2014-05-03	I Have 18Accounts	New Tech 2 Mining Frigate: ORE Prospect	44	8,548	JOY
2014-05-03	Noriko Mai	ONE char for EVE, Valyrie, Legion	81	2,590	DISGUST
2014-05-03	Doireen Kaundur	Question about the "trailer"	7	240	NEUTRAL
2014-05-03	argo nunaya	question?	6	156	NEUTRAL
2014-05-03	Leon Zhost	Request on Gila Skin - Hope CCP reads this	14	881	NEUTRAL
2014-05-03	Doireen Kaundur	So, still no word on opening "the door?"	30	1,290	NEUTRAL
2014-05-03	Iria Ahrens	Stain or Syndicate?	13	977	NEUTRAL
2014-05-03	TheMercenaryKing	Ten inches not enough	24	1,315	NEUTRAL
2014-05-03	Cyoban	The I'm Leaving / Stuff Thread.	8	301	JOY
2014-05-03	Little Dragon Khamez	The most amazing trailer I've seen in years	3	340	ANGER
2014-05-03	Cyoban	The Perfect Corporation.	15	517	NEUTRAL
2014-05-03	Weaselior	The Ultimate Solution to the T2 BPO Problem Announced by CCP	133	5,028	ANTICIPATION
2014-05-03	Morgan North	Trailer	3	171	NEUTRAL
2014-05-03	Cpt Swagg	What I hate the most about this game	20	958	ANTICIPATION
2014-05-03	MacCelo	What I have to say about the summer update	3	319	JOY
2014-05-03	Fox Frijmann	What the Fox say?!	12	434	JOY
2014-05-03	Kirsi Kirjasto	Why can't you repair yourself with your drones?	7	292	ANTICIPATION
2014-05-03	LHA Tarawa	Wild specualtion on the future of manufacturing "named" it...	11	275	FEAR
2014-05-04	Holden Belvar	Amazon Us plex in the UK	5	368	FEAR
2014-05-04	Doireen Kaundur	Any mention of character development at Fanfest?	20	967	ANGER
2014-05-04	Beanhead1	Cant Watch The keynote without spending ??$$??$$...	14	784	JOY
2014-05-04	Jarod Garamonde	CCP Guard is all that is man.	6	233	FEAR
2014-05-04	Knights Armament	CCP is the best game dev	15	422	ANGER
2014-05-04	Danbar Roth	CCP Presents	12	509	FEAR
2014-05-04	crazygerman Davaham	closed	6	158	NEUTRAL
2014-05-04	Xython	Controversial player bragging about defacing EVE Monument?	6	709	SADNESS
2014-05-04	Serene Repose	Don't you just love....	8	557	JOY
2014-05-04	Jayem See	Drone Rebalancing	3	235	JOY
2014-05-04	KuroVolt	Dropships in space and footsoldiers breaching player owned structure...	67	2,798	NEUTRAL
2014-05-04	Armaeus Hellbrecht	Dust 514	42	1,367	JOY
2014-05-04	Gogela	DUST 514 = Turns to Dust in May 2014 (5/14)	18	1,063	JOY
2014-05-04	Cheng Musana	Dust players just won the forum wars	42	2,124	JOY
2014-05-04	Nakami Saans	Eve Dreams	15	357	FEAR
2014-05-04	Mordrake Black	eve just crash ?	5	107	FEAR
2014-05-04	Eve Nobel	Eve Nobel Prizes	5	240	FEAR
2014-05-04	Pax Sex	EVE WORKSHOP 2014	13	536	JOY
2014-05-04	Hideo Gariushi	fanfest announcements round-up	0	144	JOY
2014-05-04	Uriel Paradisi Anteovnuecci	For anyone interested in the Jovian ships and lore...	3	289	NEUTRAL
2014-05-04	Cyoban	HTFU, do we remember?	2	256	NEUTRAL
2014-05-04	Ilovetomine	I haven't seen hulks in a long time..I miss seeing them..	54	2,433	ANTICIPATION
2014-05-04	Yo'Shi Enderas	Identify station from screenshot of keynote	17	695	SADNESS
2014-05-04	Coyote Laughing	Machima	4	298	NEUTRAL
2014-05-04	Gothikia	May the 4th easter egg?	14	681	DISGUST
2014-05-04	Kirsi Kirjasto	Myffs about EVE Online	6	226	FEAR
2014-05-04	Kalei Amatin	Navigation - Center of New Eden Universe	14	657	ANTICIPATION
2014-05-04	Nakami Saans	Player Gates	72	3,288	NEUTRAL
2014-05-04	Obsidian Hawk	RAAAAAGE	31	1,209	NEUTRAL
2014-05-04	Cat Troll	So, will we be able to merge our characters?	16	534	NEUTRAL
2014-05-04	Amarr Citizen 1312151005	Some EVE players can not separate themselves from the game.	698	47,364	SADNESS
2014-05-04	TigerXtrm	Speaking of trailers...	23	1,349	NEUTRAL
2014-05-04	Brewlar Kuvakei	T2BPO conversion/compensation.	23	1,155	ANTICIPATION
2014-05-04	lossarnach hulk	Thank you CCP	0	105	NEUTRAL
2014-05-04	Jill Chastot	The Door	1	151	NEUTRAL
2014-05-04	Davide Ncc	The future and Eve	1	137	FEAR
2014-05-04	Melanine	Things that you have done that made you say "Oh crap"	7	288	JOY
2014-05-04	Tika Hemah	Warning! If you are training Combat Drone Operation, STOP NOW!	100	8,878	FEAR
2014-05-04	Knights Armament	When will eve support 8k textures?	27	1,054	SADNESS
2014-05-04	I Have 18Accounts	Will the fanfest videos be offered for free soon?	2	178	ANGER
2014-05-05	Cpt Swagg	About the drones changes	17	1,218	NEUTRAL
2014-05-05	CaptainFalcon07	Aliens in eve	29	658	FEAR
2014-05-05	Cyoban	Captain's Quarters - A spaceage supermax prison?	46	2,134	JOY
2014-05-05	Marlona Sky	CCP	37	1,682	FEAR
2014-05-05	Doreen Kaundur	CCP: Consider making a sci-fi movie.	16	507	FEAR
2014-05-05	BlackCobalt	CCP: Vandalism Of EVE Online Monument ??Will Be Dealt With "	22	1,284	SADNESS
2014-05-05	Frederick Nurks	CCP-Twitch Where is Saturday's event	0	94	NEUTRAL
2014-05-05	Steven Alfrir	Eve:Kronos destructible stations	23	1,369	FEAR
2014-05-05	Hir Miriel	Everything destructible. That include your ISK accounts?	12	549	NEUTRAL
2014-05-05	Naomi Hale	EVE's birthday?	14	580	DISGUST
2014-05-05	Ra'Shyne Viper	Hey CCP, about this whole Mordus Angel stuff ummm	13	777	SADNESS
2014-05-05	Pak Narhoo	Is the return of the forum (IMG) banner imminent?	16	1,274	ANGER
2014-05-05	Last Wolf	Is there a Things that Happend at Fanfest page?	17	678	JOY
2014-05-05	Verdis deMosays	Jove and Sleeper connections	4	438	JOY
2014-05-05	Blind Melon Chitlin's	Just got done digesting the coming summer changes.	47	1,519	JOY
2014-05-05	Pcr	Killing freighters in high sec	71	1,353	JOY
2014-05-05	Faenir Antollare	Monumental Repairs.	9	491	NEUTRAL
2014-05-05	I Love Boobies	PCU Record, 5/5/2013. (65,303)	5	347	NEUTRAL
2014-05-05	Sidra Omas	Question and thought on this	21	583	NEUTRAL
2014-05-05	Jarod Garamonde	Quick observation....	60	1,443	NEUTRAL
2014-05-05	Jonas Wickonian	sentry drone range	5	389	JOY
2014-05-05	Bob Nanites	Ship-spinning world record?	15	493	SADNESS
2014-05-05	Adunh Slavy	The Economics of Vanity	1	194	JOY
2014-05-05	JoveBishop	V3 Stations question	2	258	NEUTRAL
2014-05-06	okst666	@ CCP Youtube	8	329	FEAR
2014-05-06	Last Wolf	[HOW TO] Unlocking more Gecko Drones!	69	6,100	JOY
2014-05-06	ISD LackOfFaith	[Moved] A mad idea.	0	107	ANTICIPATION
2014-05-06	Marlona Sky	ATTENTION WORM HOLE PLAYERS!!!	24	1,627	JOY
2014-05-06	Cpt Swagg	CCP stop babysitting vets and let them go about..	12	480	ANGER
2014-05-06	Smalltimer	Concord should go on strike!	28	609	FEAR
2014-05-06	Audrey UntzUntz	CSM member orders players to troll EVE-O forums	13	601	JOY
2014-05-06	CCP WhiteNoiseTrash	EVE Audio - Kronos and beyond	260	20,410	FEAR
2014-05-06	Jumpshot244	Fanfest 2014 YouTube videos timeline	5	278	JOY
2014-05-06	Kaidu Kahn	Fanfest has come and gone, no vet stations as of yet :(	40	2,177	JOY
2014-05-06	Naomi Hale	Future vision... Super Massive Battle cruisers?	38	1,544	TRUST
2014-05-06	CETA Elitist	general topic thread.	13	416	NEUTRAL
2014-05-06	Audrey UntzUntz	Glorious goon tears	7	573	JOY
2014-05-06	Jarod Garamonde	Happy EVE Birthday To Everyone	79	3,976	SADNESS
2014-05-06	LUMINOUS SPIRIT	how is this possible? bug?	19	1,112	NEUTRAL
2014-05-06	Patri Andari	How Long Does A Hangover Last?	41	1,745	SADNESS
2014-05-06	Petrus Blackshell	My skill queue has been inactive for 2 days	32	938	JOY
2014-05-06	Annah Gerber	Mystery code from the CE box.. Are we actually getting anything?	32	2,180	JOY
2014-05-06	Galaxy Pig	Name Scratched off = You Win EVE?	5	505	FEAR
2014-05-06	Goatman NotMyFault	our money get wasted	11	330	DISGUST
2014-05-06	Sentient Blade	Permaband - Killing is just a means	35	3,532	NEUTRAL
2014-05-06	Ilovetomine	Petition for old strip miner animation! Support this thread! :)	13	364	JOY
2014-05-06	Thatt Guy	PLEX are broken?	43	2,369	FEAR
2014-05-06	Doreen Kaundur	Question: is the AUR currency going to remain in EVE?	8	293	SADNESS
2014-05-06	Anonymous Forumposter	Unlocking more Gecko's! (Thank you CCP! HAPPY 11th BDAY EVE!)	8	1,243	SADNESS
2014-05-06	Osi Shannara	What is currently happening on Earth?	63	2,869	NEUTRAL
2014-05-06	Stendar Shouna	What is going on with eve?	23	960	FEAR
2014-05-06	Karen Avioras	Wow.	5	910	JOY
2014-05-07	CCP Falcon	A message regarding vandalism of the EVE Universe Monument	291	46,008	DISGUST
2014-05-07	Desimus Maximus	Carrier in MAILA off of PURJOLA gate NOW... Destructus Maximus	19	1,063	FEAR
2014-05-07	Norsk Analyza	Changing character names	46	3,016	SURPRISE
2014-05-07	Prt Scr	COSMOS agents	8	408	NEUTRAL
2014-05-07	Vedor Teo	EVE 11 CELEBRATION reward	9	723	JOY
2014-05-07	Matthew97	Farewell to CCP Bro o7	30	4,597	FEAR
2014-05-07	MainDrain	Five months out - and I'm back!	25	995	FEAR
2014-05-07	Cpt Swagg	I will go to the fanfest next year!	13	1,172	JOY
2014-05-07	Cheng Musana	Legion and dust share the same engine	44	9,333	SADNESS
2014-05-07	Asayanami Dei	Mouse Movement in EVE visualized	32	3,031	DISGUST
2014-05-07	Zetaomega333	New expansion date and name?	8	662	JOY
2014-05-07	LT Alter	Nyx DPS after kronos expansion	5	648	NEUTRAL
2014-05-07	Director Blackflame	Ore is being harvested 50% faster than tears	296	12,622	SADNESS
2014-05-07	marlinspike von Crendraven	question to the art dept.	6	524	NEUTRAL
2014-05-07	TheMercenaryKing	Those moments in eve when you realize you need to do something	32	1,563	FEAR
2014-05-07	Socrate Qc	what to do with PLEX's money as a noob ?	48	2,288	FEAR
2014-05-07	Knights Armament	What would your CCP name be? CCP_FAP	21	636	ANGER
2014-05-07	Cpt Swagg	Why are Americans so cocky?	50	3,695	NEUTRAL
2014-05-07	Ozlyn	Yeah, I need to take a break...	28	1,591	JOY
2014-05-08	ISD LackOfFaith	[Moved] Brave Collective is one year old.	0	98	FEAR
2014-05-08	ISD LackOfFaith	[Moved] DESTRRROY!	0	92	FEAR
2014-05-08	ISD LackOfFaith	[Moved] System overload	0	95	FEAR
2014-05-08	Arthur Aihaken	25% dps drop for Gecko in Kronos	282	15,139	JOY
2014-05-08	Joshua Nolm	cloaked campers in systems	29	788	NEUTRAL
2014-05-08	Lumelia Aivoras	Eve Online OST	22	1,480	FEAR
2014-05-08	hedge betts Shiyurida	High res image of eve monument	14	1,545	FEAR
2014-05-08	James Nikolas Tesla	How far is a lightyear?	81	2,948	NEUTRAL
2014-05-08	Cpt Swagg	How long does it take for you to start eve and open market window?	45	2,550	TRUST
2014-05-08	Tux Gallant	New player stats?	9	617	JOY
2014-05-08	Debyl Vuld	Recruitment and API keys	143	9,907	NEUTRAL
2014-05-08	Dominic karin	The new models: Take my money!	21	2,642	JOY
2014-05-08	Tar'z	Think of the best AWOX's in EVE history	21	1,383	SADNESS
2014-05-08	DaReaper	We need...	22	1,653	NEUTRAL
2014-05-08	DrSmegma	You're ignorant of the afk-cloaking issue and here's why	22	3,234	JOY
2014-05-09	ISD LackOfFaith	[Moved] Game Copying PLEX model?	0	167	JOY
2014-05-09	ISD LackOfFaith	[Moved] RL Implants coming soon	0	113	FEAR
2014-05-09	ISD LackOfFaith	[Moved] What's ahead for gaming in 2014	0	91	FEAR
2014-05-09	Kuronaga	Are CCP's "visions" ever actually accompanied by desig...	23	846	FEAR
2014-05-09	Prince Kobol	CCP Dolan off to Riot	109	13,142	FEAR
2014-05-09	Medalyn Isis	Combat Drone Operation Being Effectively Removed from the Game	603	19,360	DISGUST
2014-05-09	Antihrist Pripravnik	Does anyone play EVE on a touch-screen?	27	1,780	FEAR
2014-05-09	Ilovetomine	I'm stubborn and want to fly my darned hulk, without exploding!	114	8,693	SURPRISE
2014-05-09	Ra'Shyne Viper	Inactive corps	15	360	JOY
2014-05-09	Rialen	indy changes + corp	11	1,163	JOY
2014-05-09	JustDeath	Is it still possible to upgrade a trial account using a plex?	3	543	ANGER
2014-05-09	Dinsdale Pirannha	Is Malacnis quitting Eve?	40	1,931	FEAR
2014-05-09	Essa Andros	Is there a delay when using a new 60 day 2x plex retail code?	22	577	JOY
2014-05-09	Tar'z	Is trolling miners becoming less cool?	170	9,038	JOY
2014-05-09	Ra'Shyne Viper	Just thought I'd share this(Legion)	29	3,852	JOY
2014-05-09	Joshua Trader	No skills needed for new compression array?	3	1,829	JOY
2014-05-09	Nakami Saans	Please Lock	26	2,033	NEUTRAL
2014-05-09	Bizzaro Stormy MurphDog	What is the definition of "nerf"	30	913	SADNESS
2014-05-09	Graabeerd Khagah	When You Came Back	22	843	JOY
2014-05-10	Beofryn Sedorak	[Gecko's] ONLY 1 DAY LEFT!! HERE'S WHERE WE STAND!	199	11,067	JOY
2014-05-10	PsiMin	_	34	1,286	NEUTRAL
2014-05-10	Obunagawe	Account status to get new Gecko Drones	15	1,316	SADNESS
2014-05-10	Aloron	CCP Frozzie ???	7	588	FEAR
2014-05-10	Sato Page	CCP, release subscription number.	89	7,068	FEAR
2014-05-10	Dudley Schwartz	Eve: The Second Decade Collector's Edition. Expected delivery da...	6	510	FEAR
2014-05-10	Zol Interbottom	Fill me in on the last 6 months...	20	1,308	NEUTRAL
2014-05-10	Lee Zounduz	forgotten Alt information	10	322	SADNESS
2014-05-10	Knights Armament	I hope CCP Dolan & Bro keep playing eve	8	458	FEAR
2014-05-10	LUMINOUS SPIRIT	ship painting demo link?	15	1,574	TRUST
2014-05-10	AssFlare	The end of PLEX?	43	2,109	FEAR
2014-05-10	General Nusense	The War Dec with a lot of words.	32	1,947	JOY
2014-05-10	crest Evingod	what fun	12	1,526	JOY
2014-05-11	Beofryn Sedorak	[Discussion] Needing to anchor things around celestial bodies.	41	1,133	JOY
2014-05-11	Iron Breaker	502 Error	4	290	JOY
2014-05-11	Desimus Maximus	Carebears out perform '1337' pvpers.	6	1,285	NEUTRAL
2014-05-11	Malthuras	CCP, still waiting on my baguette and glass of Bordeaux...	18	947	ANTICIPATION
2014-05-11	Syndrome Ofdown	How long will be Collector's Edition for sale?	12	1,435	ANGER
2014-05-11	Blood Viper Johnson	mass socket closed?	14	2,602	JOY
2014-05-11	StudleyManiac	Old CSM tags still around?	16	1,153	NEUTRAL
2014-05-11	Audrey UntzUntz	Repairing security status is tons of fun	51	2,966	JOY
2014-05-11	Shell Scott	There has been only one MMO I PVP'd in	114	4,117	JOY
2014-05-11	Betty Sue	What is the point of eve?	145	10,350	FEAR
2014-05-11	Zork Zork	Where can I hire a merc corp?	2	604	TRUST
2014-05-12	Vedor Teo	"Remote Info-file could not be fetched..."	7	660	ANGER
2014-05-12	Beofryn Sedorak	[Discussion] How much do we know about the EVE gate?	29	2,908	SADNESS
2014-05-12	Carribean Queen	Attention Gankers & Lowsec Pirates/PVP'ers	22	1,185	FEAR
2014-05-12	Blacktide Bakersmith	Could someone explain this to me?	23	2,789	JOY
2014-05-12	LUMINOUS SPIRIT	do we get to make more Gecko's later?	17	1,530	SADNESS
2014-05-12	Nami Kumamato	Educate Me	42	1,500	NEUTRAL
2014-05-12	Craftingpro Ellecon	Getting a new player interested!	23	2,161	JOY
2014-05-12	CETA Elitist	great idea for buffing phoenixes.	11	410	ANTICIPATION
2014-05-12	Hoban Gallifrey	Industry changes bumped to July 22 what's left for Kronos?	43	3,350	NEUTRAL
2014-05-12	minerdave	PERMABAND for Eurovision 2015	34	2,395	NEUTRAL
2014-05-12	BJ McGreaves	Ran into a little problem after I re subbed	11	541	NEUTRAL
2014-05-12	Mali Talvanen	Steam	102	8,633	NEUTRAL
2014-05-12	Lailyana Enaka	The hardest thing I have ever had to do	86	9,732	ANTICIPATION
2014-05-12	Myriad Blaze	The New Player Experience	5	289	JOY
2014-05-12	4-AcO-DMT	wat to do	21	979	FEAR
2014-05-12	Christy D Floyd	Whos Next Contest	4	1,670	JOY
2014-05-12	Neutrino Sunset	Why Eve isn't more popular?	736	23,994	ANTICIPATION
2014-05-12	Hunter Barrettt	WTB Minmatar charcter 10-15 mill sp for 4-5 bill	9	469	JOY
2014-05-13	ISD LackOfFaith	[Moved] Nereus over powered?	0	159	FEAR
2014-05-13	Jaun Pacht-Feng	Alliance Leadership and Paranoia.	13	459	TRUST
2014-05-13	Sarah Nalelmir	Bug from Todays patch - Any chance of a quick resolution on toolips ...	25	717	JOY
2014-05-13	Canan Ntak	Bumping	15	502	NEUTRAL
2014-05-13	Stank Bero	Disable recent update tooltips?	160	6,453	NEUTRAL
2014-05-13	Cekle Skyscales	Excellent Patch	16	621	JOY
2014-05-13	San Ki Cho	Exploring EVE as a rookie	47	1,695	JOY
2014-05-13	Goatman NotMyFault	gallente stations	12	461	NEUTRAL
2014-05-13	Neutrino Sunset	How center map on ship?	16	492	DISGUST
2014-05-13	DarklordKarn	How to turn off tool tips !	52	1,834	NEUTRAL
2014-05-13	Xuixien	I went to help write lore for CCP, who do I contact?	3	155	JOY
2014-05-13	Tauranon	Latest patch has tool tips that interfere with loot spew hunting	14	535	JOY
2014-05-13	Faeyt Taur	Problem with the new patch	12	482	JOY
2014-05-13	TheMercenaryKing	Racial Drone Spec and the Gecko	3	463	JOY
2014-05-13	DaReaper	Random forum question	24	743	NEUTRAL
2014-05-13	Zetaomega333	serenity news sites?	20	1,271	JOY
2014-05-13	Solecist Project	The red skirt... where is it?	43	2,716	JOY
2014-05-13	Audrey UntzUntz	This deserves it's own tooltip thread...	20	792	FEAR
2014-05-13	Solecist Project	This is a thread.	5	127	NEUTRAL
2014-05-13	Graabeerd Khagah	Trip to Providence	51	2,655	NEUTRAL
2014-05-13	Elmonky	Use of Comms in Corp	50	1,529	ANGER
2014-05-13	Audrey UntzUntz	useless repetitive thread	16	347	JOY
2014-05-13	Marlona Sky	War Declaration Inquiry	42	1,258	JOY
2014-05-13	Faux Sho	When will the ships be able to transform?	37	1,303	NEUTRAL
2014-05-13	Doreen Kaundur	Why dont stations have guns?	47	1,717	JOY
2014-05-14	ISD LackOfFaith	[Moved] International New York Times vindicates Solo play.	0	266	ANTICIPATION
2014-05-14	ISD LackOfFaith	[Moved] New approach to mission difficulty	0	114	ANTICIPATION
2014-05-14	ISD LackOfFaith	[Moved] Starting a eve lottery, need help	0	82	FEAR
2014-05-14	Arthul Omanid	Adding Contacts Text	43	1,690	NEUTRAL
2014-05-14	Jarod Garamonde	At Last.......	20	1,469	NEUTRAL
2014-05-14	4-AcO-DMT	blink	7	382	NEUTRAL
2014-05-14	Jean-Paul Hutchinson	Clearing up the Drone changes	33	540	JOY
2014-05-14	Kyt Thrace	Collector's Edition 60 day timecard question	2	163	JOY
2014-05-14	Prometheus Tumultus	Contacting CCP	19	635	FEAR
2014-05-14	Nakami Saans	Covert Ops Drone Boat?	22	1,193	JOY
2014-05-14	Traein Andedare	Down with the Tooltips! Voice your concern!	11	347	NEUTRAL
2014-05-14	Saisin	Encounter Surveillance System - Fix the anomaly...	135	4,353	DISGUST
2014-05-14	Wraith Shardani	Exploring : Post Patch	39	1,545	SADNESS
2014-05-14	Yim Sei	Fitting the moot point	81	2,307	NEUTRAL
2014-05-14	Goatman NotMyFault	Free flying/exploration	56	1,784	NEUTRAL
2014-05-14	Zol Interbottom	Gevlon=Carebear Extraordinaire?	128	2,656	NEUTRAL
2014-05-14	Nalelmir Ahashion	More Geckos Available	24	1,607	NEUTRAL
2014-05-14	jx3p3 Intas	Recall thread?	5	274	TRUST
2014-05-14	Chu Vasari	Returning to EVE after a long long absence and I'm kinda lost..	7	288	JOY
2014-05-14	Vivec Septim	The Armageddon	6	415	NEUTRAL
2014-05-14	Gin Alley	Tooltip Ridiculousness	12	525	NEUTRAL
2014-05-14	Elphege Thonis	What about a french forum ?	91	4,171	NEUTRAL
2014-05-14	Johnny Dexter	When will the lore presentation be uploaded?	1	92	NEUTRAL
2014-05-14	Tailan Obasek	WiS has gone too far!	9	1,062	JOY
2014-05-14	Priestess Lin	You done goofed.	17	548	NEUTRAL
2014-05-15	Solek Kelos	Automatic Client Update Agent	16	519	FEAR
2014-05-15	Nakami Saans	Exploration Opinions	20	1,231	NEUTRAL
2014-05-15	PsiMin	Low FPS issue	7	205	FEAR
2014-05-15	Tyrone Alyeh	Missing POS Ammo? *SOLVED*	11	790	TRUST
2014-05-15	SheepChaser Woolhands	sale's orders/ending subscription	11	336	NEUTRAL
2014-05-15	Namiene	Tackling the problem of null-sec ratting bots.	442	9,240	NEUTRAL
2014-05-15	Doreen Kaundur	That extra high slot...	33	1,310	JOY
2014-05-15	Torothin	The new pirate ships will be available close to CFC space. Favoriti...	16	620	JOY
2014-05-15	Kallie Altosoro	Understanding the market questions.	9	319	NEUTRAL
2014-05-15	Prince Sanguine	What is one thing you want to try in EVE but haven't had a chanc...	96	3,421	JOY
2014-05-15	Doreen Kaundur	Will the EVE universe ever be expanded?	55	2,101	ANGER
2014-05-16	March rabbit	2014-05-15 04:08 Daras: PL killed 16(?) goon capships	18	1,775	JOY
2014-05-16	Kontrapshun	25 Billion Give away!!! I'm bored, so it's yours!!! WINNER!...	46	1,688	FEAR
2014-05-16	Zenzija	Broken Killmails...	8	337	NEUTRAL
2014-05-16	Goatman NotMyFault	convoy's	9	464	NEUTRAL
2014-05-16	Major 'Revolver' Ocelot	Delete	4	146	NEUTRAL
2014-05-16	Zashmeer Vaille	EFT Bug?	2	263	SURPRISE
2014-05-16	Kasper Kowalczyk	EVE Gate Messages	3	315	SADNESS
2014-05-16	Influence Powers	help with impland secondary bonus	11	293	DISGUST
2014-05-16	Shindad Kal	How big is EVE?	59	3,597	FEAR
2014-05-16	Odithia	Is Gallente the best race ?	144	9,832	JOY
2014-05-16	Regan Rotineque	ISD Please close	5	375	DISGUST
2014-05-16	Desimus Maximus	Kronos on SiSi... Meh...	32	1,667	NEUTRAL
2014-05-16	moustacherider6	Like podside? fundraisers and isk? READ THIS!	5	887	NEUTRAL
2014-05-16	Khadhir Hashul	nvm	1	193	NEUTRAL
2014-05-16	General Nusense	Petition for an Off Button for the new Tool Tips.	16	763	ANTICIPATION
2014-05-16	Scorsigaar	Shout out to a CEO who Cared	54	2,909	JOY
2014-05-16	Azure Rayl	Soe Ship Prices Are Through The Roof!!!!	37	2,347	TRUST
2014-05-16	Cristl	The overwiew and new players	6	280	JOY
2014-05-16	LUMINOUS SPIRIT	tower repping....	11	614	NEUTRAL
2014-05-16	Zachary Taylor	What is the current ratio of super caps vs sub caps in the game?	7	374	JOY
2014-05-16	Doreen Kaundur	Why does nothing orbit in the EVE universe?	28	677	JOY
2014-05-17	Keith Planck	EvE Card Game?	4	340	SADNESS
2014-05-17	Keith Planck	I might just quit eve...	24	1,332	FEAR
2014-05-17	Mr Unanimous	I'm a poor BELIEBER in the CODE :(	3	415	FEAR
2014-05-17	Goatman NotMyFault	move char's betwene my accounts	19	781	TRUST
2014-05-17	commander aze	New Blog Suggestions on how to fix the CSM as a process	60	2,205	JOY
2014-05-17	cynobutt	So rigs on freighters...will capitals fit in those in freighters now...	3	661	NEUTRAL
2014-05-17	Big Lynx	Toon with Monkey face	35	2,171	JOY
2014-05-17	Doreen Kaundur	What is this ship?	16	630	FEAR
2014-05-17	Kenneth Endashi	Why are there no binary star systems in EVE?	28	1,335	SURPRISE
2014-05-18	Rowells	"New" Mobile Stuff?	3	335	JOY
2014-05-18	Markus45	*MOVED TO F&I* Structures in mining missions are too low in qual...	0	147	FEAR
2014-05-18	Tom Gerard	A dangerous new direction for CCP	39	3,116	ANTICIPATION
2014-05-18	Anonymous Forumposter	An open letter to CCP regarding the upcoming changes..	58	1,548	ANTICIPATION
2014-05-18	Money Makin Mitch	Can we all get along?	22	766	NEUTRAL
2014-05-18	Jax Acami	Can we get clarification on Drone Link Augmentors for Kronos?	10	844	TRUST
2014-05-18	Presidente Gallente	CCP inspired Christopher Nolan	15	787	ANTICIPATION
2014-05-18	Trii Seo	EVE: Apocalypse	29	2,233	SADNESS
2014-05-18	Doreen Kaundur	I would like more bounties please.	17	613	NEUTRAL
2014-05-18	Angelique Duchemin	If CCP wants more money then why don't they offer more services?	198	6,472	JOY
2014-05-18	Saisin	In Eve for eternity...	10	689	SADNESS
2014-05-18	Andronaxus	Industry, politics, and physics. (Don't fake the physics, pleas...	32	1,099	ANTICIPATION
2014-05-18	Transaction Toon	Linking in Forums:	6	160	NEUTRAL
2014-05-18	Rhys Kommins	Official support for Multiple Clients removed?	24	1,457	DISGUST
2014-05-18	Markus45	On a scale of 1-10, how bad is the "Report Bug" feature?	7	235	ANGER
2014-05-18	Canan Ntak	Scamming Skill	7	374	JOY
2014-05-19	ISD LackOfFaith	[Moved] Google. (YouTube) just bought Twitch	0	137	FEAR
2014-05-19	Deflesher Vlinan	15mil SP player, curious what I should try/develop next?	20	1,555	JOY
2014-05-19	Solete Fonulique	53.9km/s, anyone got better?	23	1,641	NEUTRAL
2014-05-19	CCP Grimmi	Don't try this at home!	145	11,630	JOY
2014-05-19	Tarn Ellecon	Epic Amarr tribute video	33	1,511	JOY
2014-05-19	Steven Alfrir	How much will the Barghest be when they start appearing in the marke...	16	897	NEUTRAL
2014-05-19	Doreen Kaundur	I feel so out of the loop.	17	666	NEUTRAL
2014-05-19	Doreen Kaundur	Im looking for a specific setting...	5	208	NEUTRAL
2014-05-19	Arthul Omanid	Mission Inventory Filter	13	432	NEUTRAL
2014-05-19	Ra'Shyne Viper	Offline mode?	21	727	NEUTRAL
2014-05-19	Slick Slomopavitz	Opinion: how much does EVE lore really matter to you?	128	3,205	FEAR
2014-05-19	Jessica Ones	Player population growth vs people real life constraints.	33	1,533	TRUST
2014-05-19	Chadilac	Skill Remap - Does it stack?	15	671	JOY
2014-05-19	Learned Vagrant	Sorry. Any Advice On A Connection Problem?	26	907	SURPRISE
2014-05-19	Doreen Kaundur	Why are we getting more geckos?	14	1,089	JOY
2014-05-19	Anonymous Forumposter	Will you need Ice Processing 5 post Kronos to refine ice in High Sec...	16	2,503	JOY
2014-05-20	ISD LackOfFaith	[Moved] Bomber guide i decided to write up	0	183	FEAR
2014-05-20	ISD LackOfFaith	[Moved] Crazy metagaming idea: Hack the clone vats.	0	147	ANTICIPATION
2014-05-20	Elena Ranning	4 Socket Closed within 2 minutes	7	441	JOY
2014-05-20	Markus45	CCP was wondering why players don't get involved in the communit...	70	2,547	ANTICIPATION
2014-05-20	Anke Eyrou	Erotica 1 billboards	5	632	NEUTRAL
2014-05-20	Gil Warden	EVE TV series	58	1,831	FEAR
2014-05-20	Yongtau Naskingar	How to link fitting from tab	11	417	FEAR
2014-05-20	Priestess Lin	Is anyone really surprised?	126	2,169	NEUTRAL
2014-05-20	Love Heater	nvm	18	425	NEUTRAL
2014-05-20	Jered Hakaaros	o7 Dr Eyjo	47	2,038	FEAR
2014-05-20	Zendane	Request for voice actors, for an audio recording of an Eve Chronicle	46	2,854	DISGUST
2014-05-20	TheMercenaryKing	Should CCP send the Refining changes before the other indy changes?	15	753	SADNESS
2014-05-20	Nimrod vanHall	The changes to the mouseover tooltips...	2	240	NEUTRAL
2014-05-20	Amyclas Amatin	The New High-Sec Aggression Survey	114	4,978	JOY
2014-05-20	Orion Hellscream Chanlin	The STUPIDEST thing in Eve!!!! Read here!	64	1,323	SURPRISE
2014-05-20	HeXxploiT	What do you use to get around CCP's routeplanner?	7	397	DISGUST
2014-05-21	Anonymous Forumposter	[CCP] If you send mail to CCP Devs...	10	660	FEAR
2014-05-21	Anonymous Forumposter	[ISD, GM's, Dev's] WiS Threads, Can we please keep one?	26	927	TRUST
2014-05-21	ISD LackOfFaith	[Moved] Hmmm, This Upcoming Movie Looks a Bit Like EVE	0	300	FEAR
2014-05-21	ISD LackOfFaith	[Moved] solution to ever-larger fleet meta.	0	224	FEAR
2014-05-21	Anonymous Forumposter	[WiS] A thread for those that want and/or support WiS/avatar gamepla...	35	889	JOY
2014-05-21	Big Dallocort	adding an alt	10	545	SADNESS
2014-05-21	Markus Taggart	App for using Eve Online...offline?	9	523	SADNESS
2014-05-21	Markus Taggart	Can't see ships on Eve Online.	6	412	ANTICIPATION
2014-05-21	Axle Turinna	Clones and your crews	25	1,088	NEUTRAL
2014-05-21	Kor Masters	Created the while listen to Eve soundtrack	8	297	FEAR
2014-05-21	Captain Finklestein	Dev Blog organization needs improvement	11	367	DISGUST
2014-05-21	Fictions	EVE Models In Lego?? Bricks	31	2,393	FEAR
2014-05-21	Lengurathmir Elinor	Importing Bookmarks / Overview and Market Quickbar	7	663	ANTICIPATION
2014-05-21	Averice X	MS, Cancer, and EVE. I'd like to ask a favor.	31	2,383	JOY
2014-05-21	Cecil Tanner	When will website be updated? Apparently Rubicon isn't out yet.	12	651	ANTICIPATION
2014-05-22	Doreen Kaundur	"Waste of dev time"	64	2,099	DISGUST
2014-05-22	Kayser Sozen	authentication token?????????	1	150	NEUTRAL
2014-05-22	Paul Panala	Character Bazaar Fake Bids	8	675	JOY
2014-05-22	Joseph Ray Gaterau	Dscanner, probes and other data to stay safe	5	273	SADNESS
2014-05-22	T-N-T	error after dowloading last patch	3	158	JOY
2014-05-22	Slick Slomopavitz	Favorite EVE race... and why?	40	1,830	SADNESS
2014-05-22	Averyn Fallou	FEDERAL POLICE Created	24	800	FEAR
2014-05-22	Slick Slomopavitz	Guys In Real Life	43	1,444	TRUST
2014-05-22	DrSmegma	I should be able to sell my skillpoints.	26	1,168	NEUTRAL
2014-05-22	Solecist Project	It's amazing ....... [Singularity, Kronos]	99	4,287	NEUTRAL
2014-05-22	DHuncan	On kill rights	8	292	NEUTRAL
2014-05-22	Captain Finklestein	Pop-up message just got me killed because it took over the screen.	41	2,497	FEAR
2014-05-22	Finde learth	Two Universes, not One	31	2,777	NEUTRAL
2014-05-22	Faust ExNihilo	What are the skill requirements for the ORE prospect?	3	511	JOY
2014-05-23	Hal Morsh	40 thrashers 1 person?	12	884	NEUTRAL
2014-05-23	Cristl	Balancing limited niche ships: please don't homogenise too comp...	4	173	JOY
2014-05-23	Doreen Kaundur	Can we order pizza for CCP staff?	106	6,137	ANGER
2014-05-23	Xenuria	Crashing The New Eden Economy	124	5,493	ANTICIPATION
2014-05-23	Orion Hellscream Chanlin	EVE is one of PC Gamer's best ever games	66	2,830	FEAR
2014-05-23	Ambassador Spock	Eve on Windows 8.1	75	4,237	FEAR
2014-05-23	Thranduil Saralonde	Eve online Film?	46	1,655	FEAR
2014-05-23	Singeabooty Raj	Eve Radio Considerations	37	711	FEAR
2014-05-23	Aralez	Eve store coffee mugs, models, posters please!!!!!	47	2,494	FEAR
2014-05-23	Singeabooty Raj	ISD Eshtir	19	636	DISGUST
2014-05-23	Lazarus Morgue	moving my junk	25	740	JOY
2014-05-23	stoicfaux	New Moa is on Sisi...	103	4,739	JOY
2014-05-23	CaliCartel	new player returning	5	254	JOY
2014-05-23	Derrem	Patch Note Spelling ;-;	21	957	JOY
2014-05-23	Elena Ranning	Plex in a leopard Bio manufacturing or null corps?	37	1,194	FEAR
2014-05-23	Gully Alex Foyle	Why no capacitor readout?	31	1,357	NEUTRAL
2014-05-24	ISD LackOfFaith	[Moved] Diary of a Corp Thief	0	145	FEAR
2014-05-24	Lazarus Morgue	bored of missions already	46	1,662	JOY
2014-05-24	Heavypredator Singh	Cloaking disabled in fw plex?	16	765	FEAR
2014-05-24	Captain Finklestein	Custom tracking position: Remove it from appearing randomly?	2	136	FEAR
2014-05-24	Seth Darkness	Eve Online - Humble Bundle	41	3,246	FEAR
2014-05-24	elitatwo	I blame the art department	1	199	NEUTRAL
2014-05-24	Mrs Epeen	I Still Am!	15	793	NEUTRAL
2014-05-24	Seraph IX Basarab	PLEX for good (Flooding in the Balkans)	31	1,418	FEAR
2014-05-24	Ra'Shyne Viper	Power grid amount not showing correct amount	3	213	FEAR
2014-05-24	Grinder2210	self-destruction	6	402	NEUTRAL
2014-05-24	Lazarus Morgue	so i'm doing this mission yeah	32	1,360	FEAR
2014-05-24	Harry Forever	We want Fedo Plush!	76	3,759	JOY
2014-05-24	Doreen Kaundur	What happen to hair styles store on Sisi?	29	1,202	ANTICIPATION
2014-05-24	Heria Blackwater	What is considerd to be RMT'ing?	47	1,464	SURPRISE
2014-05-24	Governor McMorris	Will EVE become the "gaming singularity"?	45	2,083	SADNESS
2014-05-25	Doreen Kaundur	Do we have access to NPC concord/police ship models?	1	172	FEAR
2014-05-25	Doreen Kaundur	Does Jove space exist?	67	5,800	NEUTRAL
2014-05-25	Doreen Kaundur	Everyone pay attention to Winchester Steele	23	706	SURPRISE
2014-05-25	Sentamon	If you could evil CCP CEO for a year, what would you do?	62	1,838	FEAR
2014-05-25	Osaka Takawaki	Not renewal = cancel subscription?	41	2,176	NEUTRAL
2014-05-25	Markus Taggart	Player in game views	4	208	JOY
2014-05-25	IDGAD	Security tokens/virtual security tokens as promised years ago.	31	1,136	JOY
2014-05-25	DusternBliksm	The four playable factions in EVE Online.	43	1,773	FEAR
2014-05-25	Crixus Niminen	The game is awesome and all, but ...	51	3,374	JOY
2014-05-25	Craftsman 074	Trouble with my Minnie Control Tower.	14	453	JOY
2014-05-25	Zol Interbottom	Watching all of your ISK explode.	20	2,039	NEUTRAL
2014-05-25	veshna wildsun	What language would you learn?	69	1,917	NEUTRAL
2014-05-25	Steven Alfrir	What track number is "seek and you shall find"?	2	189	JOY
2014-05-25	Budrick3	When are the models coming out?	15	714	FEAR
2014-05-26	AlienHand	[Music for EVE] - Circle of Life - by AlienHand	7	341	TRUST
2014-05-26	Telekon	Back after a few years and amazed at all the great changes.	45	2,506	NEUTRAL
2014-05-26	Mitanniiii Laduko	Evacuating Assets in 0.0 due to upcoming FCON deployment	32	2,277	NEUTRAL
2014-05-26	Alexei Stryker	Eve is real	19	560	FEAR
2014-05-26	Clint Chase	Formalize "Approved" Account Sharing	9	678	NEUTRAL
2014-05-26	IMIPAK	How can I turn off the messages that keep popping up over everything...	27	832	NEUTRAL
2014-05-26	Shadow RimRunner	Just an idea	20	1,199	DISGUST
2014-05-26	Greckor Arrkana	Plex costs.	73	5,064	FEAR
2014-05-26	Solecist Project	Portraits in 1024x1024 from Singularity?	45	1,642	NEUTRAL
2014-05-26	sarah jane fibbonachie	POS	3	167	NEUTRAL
2014-05-26	RTabb	POS Questions	5	181	NEUTRAL
2014-05-26	CCP Falcon	Recall Program - Feedback	41	10,220	ANGER
2014-05-26	Minnie Hitwoman	Renter experience	55	3,697	NEUTRAL
2014-05-26	Sweetsthehooker Zateki	Salvage drones	26	924	NEUTRAL
2014-05-26	Wu Phat	So When, Not IF !!	14	422	NEUTRAL
2014-05-26	Naomi Hale	Thanks for the stuff in the future...	7	390	DISGUST
2014-05-27	Highlord DS	"Hours for Plex" - has it been removed?	17	1,164	FEAR
2014-05-27	Haiiro Aurgnet	BPOs: now, or later?	8	691	NEUTRAL
2014-05-27	Col Arran	CCP F***d up the Aeon	20	1,231	FEAR
2014-05-27	Homo Rudolfensis	Change race afterwards	19	551	FEAR
2014-05-27	Igor DeathPunch	Eve in 4k Wanted.	24	1,125	SADNESS
2014-05-27	Spaceman Jack	Help Finding my "Main" and/or "Alt"	11	524	JOY
2014-05-27	test tube bunny	How many toons are in Eve Online	34	1,419	FEAR
2014-05-27	Hosto Jadara	ISK?	35	1,362	NEUTRAL
2014-05-27	Markus Taggart	Kronos/New ship design upgrade?	2	180	SURPRISE
2014-05-27	Fabulous Rod	Petition to keep loot spew.	105	6,089	NEUTRAL
2014-05-27	Knights Armament	ps4 client	8	655	NEUTRAL
2014-05-27	darmwand	Re: New products available at the EVE Store	0	131	JOY
2014-05-27	Trin Javidan	Serious concerns about the renter isk injection in the eve economy?	72	3,499	JOY
2014-05-27	Saerin Korvalu	So, uh... I don't know what just happened.	71	3,887	ANTICIPATION
2014-05-27	Hosto Jadara	Test server re-load?	3	186	JOY
2014-05-27	Ohhhh Feely Nice	Visuals during warp make no sense	58	2,161	NEUTRAL
2014-05-27	War StalkeR	Went to check Custom Ship Skins - ended up dissapointed [SOLVED]	40	2,468	DISGUST
2014-05-27	Crazy Dave	What is the advantage of self destructing your ship	71	3,570	DISGUST
2014-05-28	Ohhhh Feely Nice	Combat Drone Operation refund after Kronos	21	1,410	FEAR
2014-05-28	Sing Khai	EVE Card game - worth it?	18	1,499	SADNESS
2014-05-28	Magnus Orly	I knew theese player owned Customs Offices in hisec where going to.....	100	3,732	NEUTRAL
2014-05-28	Obsidian Hawk	industry, pos towers, investment	19	852	ANTICIPATION
2014-05-28	Walton Simons	is their a way to manual update?	6	169	TRUST
2014-05-28	Moheemo Sinery	Missing Ship Wrecks? Help??	13	552	TRUST
2014-05-28	Nakami Saans	Old Stargate Sounds	6	189	JOY
2014-05-28	Antihrist Pripravnik	PLEX - my point of view	137	6,211	FEAR
2014-05-28	Kallen Kozukie	Repacking Kador edition ship, annnnnnd its gone	14	864	SADNESS
2014-05-28	Lucretia DeWinter	Ship Painting Video	43	2,525	JOY
2014-05-28	Bareon	Steam in-home-streaming?	4	772	NEUTRAL
2014-05-28	CCP Falcon	Unscheduled Downtime Extension - 28/05/2014	36	1,449	NEUTRAL
2014-05-28	Khadhir Hashul	What will happen if Scout Drones V is half-way trained before Kronos...	89	7,001	SADNESS
2014-05-28	Cristl	Why is refining ore and mods instant?	71	2,751	DISGUST
2014-05-28	Gully Alex Foyle	Would you PLEX for music?	49	1,006	FEAR
2014-05-29	Moheemo Sinery	Bounties for Killing AI's?	10	875	NEUTRAL
2014-05-29	Madison Kaane	Kronos- is it just for industry types?	29	1,802	NEUTRAL
2014-05-29	Rafael Atram	Making eve more user frendly outside of the game!!!	28	866	SADNESS
2014-05-29	Intar Medris	Missed You EVE.	6	380	FEAR
2014-05-29	Rita Ford	Production - Job delivery error: Fixed now!	185	11,362	JOY
2014-05-29	Goatman NotMyFault	rewarded 2mill skillpoints	21	1,545	JOY
2014-05-29	Eleanor Wish	Shoot blues mode encore to celebrate expansion?	3	281	TRUST
2014-05-29	Vivec Septim	The History of the Trade Hubs	24	1,224	NEUTRAL
2014-05-29	Myfanwy Heimdal	The Independent	25	1,113	NEUTRAL
2014-05-29	CaliCartel	The NEW EXSPANSION	13	552	JOY
2014-05-29	ISD Tyrozan	Thread Moved - Anyone Else Enjoy Station Trading? ...	0	102	SADNESS
2014-05-30	ISD LackOfFaith	[Moved] This should have worked.	0	112	FEAR
2014-05-30	Zelda Widow	Chathistroy bringing back? After delete the logdate on pc?	3	188	NEUTRAL
2014-05-30	Ele Rebellion	Eve and Qualcomm Atheros Killer E2200	31	919	DISGUST
2014-05-30	Eternum Praetorian	EVE's "No Fight" Culture	225	11,206	FEAR
2014-05-30	Ranger 1	Faction Themed Stations look excellent!	4	350	NEUTRAL
2014-05-30	Shelom Severasse	Fixing faction standings	8	401	NEUTRAL
2014-05-30	CaliCartel	forums warriors	46	1,111	NEUTRAL
2014-05-30	Nami Kumamato	Gecko-Cop	20	1,867	NEUTRAL
2014-05-30	Kijo Rikki	How strong is the US/North American TZ in your corp/alliance/territo...	17	821	TRUST
2014-05-30	Ayletire	Industry changes to POS standings	11	666	NEUTRAL
2014-05-30	Pine Marten	Is anyone else not impressed with the amount of content in Kronos?	10	397	NEUTRAL
2014-05-30	Miles Winter	Normalizing spreadsheet data	8	353	NEUTRAL
2014-05-30	Goatman NotMyFault	overview question	13	511	ANTICIPATION
2014-05-30	Sahriah BloodStone	Patch note wording wrong? Or did i just waste a bunch of training?	83	2,561	JOY
2014-05-30	CaliCartel	question about drone changes	31	413	JOY
2014-05-30	Antihrist Pripravnik	Rapid development and trailers	14	1,323	NEUTRAL
2014-05-30	Rowcan	Returning Players/Skill Points	131	3,452	JOY
2014-05-30	Feyd Rautha Harkonnen	The Beautiful Pic's Thread	10	562	JOY
2014-05-30	Rynn Vendran	To biomass or not to biomass...	13	528	NEUTRAL
2014-05-30	Governor McMorris	What is EVE?	56	1,751	FEAR
2014-05-31	Doreen Kaundur	"Avoid Systems Where Pod Killing Has Recently Occurred"	14	1,083	DISGUST
2014-05-31	Joy	Dual pod fleet command ship	4	317	DISGUST
2014-05-31	Goatman NotMyFault	Faulted forum	20	831	NEUTRAL
2014-05-31	Tryaz	Keep spew, don't dumb down my game	9	410	SADNESS
2014-05-31	Goatman NotMyFault	LOL bounty	12	526	NEUTRAL
2014-05-31	Telara Shetaan	making eve better	45	1,335	FEAR
2014-05-31	Useful Alt	Patch notes for Kronos already available!	14	1,467	JOY
2014-05-31	Laquzine	Reactivated...	21	711	NEUTRAL
2014-05-31	Inquisitor Tyr	Recruitment: An "I was there" Story	18	1,159	JOY
2014-05-31	Thomas Hurt	Returning Player - EVE history?	9	401	FEAR
2014-05-31	Meio Rayliegh	subject censured by the dev...you can't download the payload ful...	73	4,077	ANTICIPATION
2014-05-31	LUMINOUS SPIRIT	when is loot spill mechanic scrapped?	17	1,531	TRUST
2014-06-01	Robert Noon	Broadcast buttons.	0	92	NEUTRAL
2014-06-01	Raytarded Soulstealer	Damage when ships have physical contact? in next update?	43	1,880	SADNESS
2014-06-01	Otto Weston	EVE Numbers are ridiculous!	44	2,165	FEAR
2014-06-01	Ken 1138	Genolution 'Auroral'	12	735	NEUTRAL
2014-06-01	Kinis Deren	If Star Wars had followed EVE mechanics ....	67	2,403	SURPRISE
2014-06-01	Miles Winter	Is it possible to apply TrueSkill to Eve's spaceships?	27	963	FEAR
2014-06-01	Dinsdale Pirannha	Jester is pulling the plug on his blog	450	12,140	NEUTRAL
2014-06-01	Malou Hashur	POCO's	2	308	NEUTRAL
2014-06-01	Doreen Kaundur	Question about agents and standings	17	454	NEUTRAL
2014-06-01	Shannui Danoll	Question about the second decade collector's edition mystery cod...	6	995	FEAR
2014-06-02	CCP Manifest	A few reasons why I'm excited for Kronos	163	8,691	FEAR
2014-06-02	Nexus Day	Active and passive SP would be good for EvE	58	1,858	ANGER
2014-06-02	Jarod Garamonde	Am I Being Rewarded For Something?	20	794	SADNESS
2014-06-02	Vivec Septim	An Application for managing markets when away from EVE	24	546	FEAR
2014-06-02	IIIIIIIIIIBIIIIIIIIII Tokila	Corp emails	5	181	JOY
2014-06-02	Ranger 1	EVE Eye Candy: Animations and Skins (Music link added)	11	794	SADNESS
2014-06-02	Bootes Algebra	I have two questions about EVE Online	10	570	FEAR
2014-06-02	Charlie Nonoke	Is there a image database for the old EVE models?	6	267	FEAR
2014-06-02	Seven Koskanaiken	ISK	21	855	NEUTRAL
2014-06-02	Nami Kumamato	Kronos Cinematic	11	509	JOY
2014-06-02	jin ko82	prospect BP	7	546	NEUTRAL
2014-06-02	Chick Sauce	Should we really need a survival guide to discuss topics about EVE?	83	2,133	FEAR
2014-06-02	Geraldina Devuex	So... About that new Kronos Crow design. :P	7	522	SURPRISE
2014-06-02	Meio Rayliegh	sorry i have found the solution so for the guy's who have the sa...	8	330	NEUTRAL
2014-06-02	Hevymetal	Starting the downtime pool for the Kronos update.	47	2,067	NEUTRAL
2014-06-02	Varesk	Tool Tips, Annoyance or Good thing?	22	661	SURPRISE
2014-06-02	Stanley Keanu	What if	9	255	NEUTRAL
2014-06-02	Nexus Day	Why keep improving exploration?	19	815	NEUTRAL
2014-06-02	Amarisen Gream	Will we ever be able to...	20	1,096	NEUTRAL
2014-06-02	Miichael Epic	You VS Me	18	448	NEUTRAL
2014-06-03	Kasper Kowalczyk	2 Plex Sale : -$4	7	724	FEAR
2014-06-03	PsiMin	3 monitor set up enable or disable SLI setting	4	300	NEUTRAL
2014-06-03	Saracena	Any reason why...	15	567	NEUTRAL
2014-06-03	Solecist Project	Anyone else missing the slider in the posing room?	1	93	JOY
2014-06-03	Belt Scout	CCP. How did you manage to do this??	9	772	ANTICIPATION
2014-06-03	CaliCartel	CCP?	10	443	FEAR
2014-06-03	Saisin	Definition of a solo player in Eve	103	3,941	SADNESS
2014-06-03	Brain Gremlin	EVE Cinematic	1	150	JOY
2014-06-03	Goatman NotMyFault	everlasting plex conspiracy	33	5,699	JOY
2014-06-03	Mara Tessidar	Exploration Loot Tables Are Borked	17	842	NEUTRAL
2014-06-03	Rikki Bigg	Giving Drones an assist - redux	63	4,735	JOY
2014-06-03	Galadriel Vasquez	Good Work CCP.	10	843	ANGER
2014-06-03	Egravant Alduin	GRATZ TO CCP FOR KRONOS!	11	1,165	FEAR
2014-06-03	binah369	Guristas Contested Research Data Sites not despawning	4	358	JOY
2014-06-03	Nexus Day	How do you "catch up" in EvE?	42	1,466	FEAR
2014-06-03	Steven Alfrir	How long until downtime?	6	307	NEUTRAL
2014-06-03	Tiddlypeeps	How to develop an in game browser application	4	209	SADNESS
2014-06-03	Charlie Firpol	Hull Tank Rigs Blueprint sold by Amarr :(	3	373	JOY
2014-06-03	Doreen Kaundur	I have yet to notice the new warp effect.	2	235	SADNESS
2014-06-03	Vivec Septim	I heard there were Mines at one time	9	370	DISGUST
2014-06-03	Miko Sunji	I want to play Eve Online, Please someone reach out to me.	39	1,792	FEAR
2014-06-03	Tjundis Laaksonen	Kronos Patch Stuck	1	170	SADNESS
2014-06-03	Jarod Garamonde	Most New Players' First PvP Experience....	43	1,506	JOY
2014-06-03	Maa Ku	NES Store - Monocle gone for good?...	65	3,620	NEUTRAL
2014-06-03	Lei Harper	New Apparel...Or not, because it's not seeded?	32	1,036	JOY
2014-06-03	Decimus Durandal	New Eden Store not compatible with my dual monitor setup.	7	578	JOY
2014-06-03	Oleszka	New Missileboats	12	506	JOY
2014-06-03	Ohhhh Feely Nice	No SP compensation for removal of Combat Drone Operation V	6	369	FEAR
2014-06-03	LUMINOUS SPIRIT	Onyx model has a drone bay....	12	612	SURPRISE
2014-06-03	Rob Kashuken	Post - Kronos - TQ in VIP Mode?	38	2,378	SADNESS
2014-06-03	Pigsie	power of 2	3	260	SURPRISE
2014-06-03	Mobius Snowpaw Infinity	Prospect ORE Frigate were can we buy them ? or even the blueprints	23	1,657	ANGER
2014-06-03	Ran Dimaloun	Regarding the new ship models	27	1,055	JOY
2014-06-03	Elysium Prime	Sacrificing aesthetic for performance. Is it necessary?	35	1,514	NEUTRAL
2014-06-03	Heavypredator Singh	Sentries dps drop	51	2,588	NEUTRAL
2014-06-03	tiberiusric	So EVE is becoming just a rental universe now is it?	255	12,551	SADNESS
2014-06-03	Jaxi Wreckful	Statistics Request - Freighter Deaths	6	415	JOY
2014-06-03	Milz0r	Surface Pro 3 and EVE	11	2,114	DISGUST
2014-06-03	Solecist Project	The case of the bottomless dress. (updated. Tight tops, CC bug!)	214	12,170	NEUTRAL
2014-06-03	Cipher Jones	Updated forums but not Dev Blogs, why?	6	243	SADNESS
2014-06-03	Graabeerd Khagah	What Will You Do During Down Time??	89	2,795	DISGUST
2014-06-03	Amenity Project	Where's the white skirt? O:	23	824	JOY
2014-06-03	Knights Armament	Why I don't play eve	25	736	ANTICIPATION
2014-06-03	Doreen Kaundur	Why the name change?	10	469	FEAR
2014-06-03	gomlee	will it pass 1.7% ?	10	404	NEUTRAL
2014-06-03	Magnus Orly	Would really like to be able to change music!	8	266	TRUST
2014-06-03	Flashbang Thereal	WTF?????	12	463	TRUST
2014-06-03	Paul Otichoda	Your position in EVE?	221	7,423	FEAR
2014-06-04	Rowells	Angel warp speed trait bonus	1	265	SURPRISE
2014-06-04	Roggle	Another content-less "Expansion"	35	1,076	NEUTRAL
2014-06-04	Frunje Elbris	Asymmetry of Typhoon turret slots	45	1,979	NEUTRAL
2014-06-04	Naomi Anthar	BEST patch EVER.	44	5,170	JOY
2014-06-04	Haedonism Bot	Bring back the monocle!	7	354	NEUTRAL
2014-06-04	Adriana Nolen	Can't fly sentry drones	44	2,069	JOY
2014-06-04	Gregor Parud	CCP, what has changed?	24	1,574	FEAR
2014-06-04	nameloading	divergence of the future	29	978	FEAR
2014-06-04	wolf1820	drone boats what happend	12	671	JOY
2014-06-04	Silvetica Dian	Drone rebalance.	4	484	JOY
2014-06-04	Remiel Pollard	EVE Online Game & Community Appreciation Thread	61	2,329	SADNESS
2014-06-04	Quant Predictorian	EVE, Multiverses and RL MMO games	17	553	FEAR
2014-06-04	Lamda Korr	Grid and pirates	6	323	NEUTRAL
2014-06-04	Haiiro Aurgnet	How many of you are creative?	33	984	NEUTRAL
2014-06-04	CynoNet Two	I pressed the NES button...	45	1,732	JOY
2014-06-04	michaelMeilinbourne	Kronos changes	27	992	NEUTRAL
2014-06-04	Cyndrogen	Kronos ship designs	1	192	NEUTRAL
2014-06-04	Agent Luther Sloan	Mission Reward Changes	7	698	JOY
2014-06-04	Burrick V'ar	New Dominix Skin	3	343	JOY
2014-06-04	KnowUsByTheDead	New Eden Store Suggestions...	13	303	ANTICIPATION
2014-06-04	Ghoulish Boirelle	New guristas sites need help	3	401	JOY
2014-06-04	caveywavey	Orca Cargo Hold Nerfed???	5	398	NEUTRAL
2014-06-04	Prince Sanguine	Possible to play eve on a tablet?	22	867	FEAR
2014-06-04	Nopatience	Procurer/Skiffs are imbalanced now vs the other barges.	106	6,270	JOY
2014-06-04	Doreen Kaundur	Question about apparel on the market.	2	109	NEUTRAL
2014-06-04	007Jumper	Question about the POS standing removal ?	2	235	NEUTRAL
2014-06-04	Benjamin Baltimore	Question regarding character name changing	34	1,015	JOY
2014-06-04	Peaches Dallacort	Sentry damage after Kronos?	43	2,605	SADNESS
2014-06-04	Nami Kumamato	So I guess it's safe to say...	1	162	TRUST
2014-06-04	Doreen Kaundur	So no more expansion titles?	3	185	NEUTRAL
2014-06-04	Solecist Project	Still waiting for portraits. Server busy. OP success, CCP! :D	16	574	SADNESS
2014-06-04	rai oden	what pc specs should you have to be able to multibox 10 plus accoun...	37	1,688	NEUTRAL
2014-06-04	RAIN Arthie	What song best represents your corp?	39	1,021	JOY
2014-06-04	Quinten Sarn	Where do EVE sounds come from?	58	4,346	FEAR
2014-06-05	ISD LackOfFaith	[Moved] CCP checks and balances	0	135	FEAR
2014-06-05	ISD Ezwal	[Moved] Kronos: Welcome back, unkillable supercarriers.	0	197	FEAR
2014-06-05	CCP Falcon	A message regarding reported layoffs at CCP	338	19,697	ANTICIPATION
2014-06-05	Selinate	Bring WiS to eve already.	42	1,081	SADNESS
2014-06-05	Khadhir Hashul	Did the old Gila model suit it better?	40	3,309	DISGUST
2014-06-05	Moraugh	Drone Space	17	1,350	FEAR
2014-06-05	Trin Javidan	EVE 0.0 political landscape explained	66	3,266	JOY
2014-06-05	SpaceSaft	Fix the Capsule!	23	801	NEUTRAL
2014-06-05	Varg Altol	For those who are worried about the recent announcement of layoffs	20	1,078	JOY
2014-06-05	Kuronaga	I saw 5 gatecamps today where I normally see about 1.	47	2,826	ANTICIPATION
2014-06-05	Cygnet Lythanea	Incarna CCP Response faked???	4	456	FEAR
2014-06-05	Peter Raptor	Kronos all good, but.......	32	1,258	NEUTRAL
2014-06-05	Obsidian Hawk	Kronos Trailer	15	1,382	NEUTRAL
2014-06-05	Cloon McCloon	Multiple Damage Type Ammo Question	7	384	TRUST
2014-06-05	Fleet Me	Nothing to see here	4	272	NEUTRAL
2014-06-05	Doctor Bonn Young	Office rental fees rises	9	596	TRUST
2014-06-05	Mythen	Orbital Strike Ammo	15	831	ANTICIPATION
2014-06-05	KIller Wabbit	Pinks Slips - round 2 (and final for WoD)	15	915	NEUTRAL
2014-06-05	Isuki Akozzi	Problem updating client?	0	80	NEUTRAL
2014-06-05	Chewytowel Haklar	Prospects	43	2,204	NEUTRAL
2014-06-05	Nicholas S VanRiper	Shield/Armor/Hull Alert Noises (possible bug)	3	196	JOY
2014-06-05	Haiiro Aurgnet	System security and the mordus	4	275	FEAR
2014-06-05	Doreen Kaundur	The main difference between null space and everything else.	32	1,583	NEUTRAL
2014-06-06	Sasha Arei Shadowhisp	[Academic Research] Your input is crucial!	25	636	JOY
2014-06-06	ISD Ezwal	[Moved] NPC Alliance	0	78	ANTICIPATION
2014-06-06	ISD Ezwal	[Moved] Petition for more mustaches.	0	86	JOY
2014-06-06	Nami Kumamato	Bug or New Feature?	22	1,740	JOY
2014-06-06	Mikhem	EVE store sound in advanced audio settings	3	203	FEAR
2014-06-06	JITAALT808	Hilmar, Wake the **** Up	7	747	NEUTRAL
2014-06-06	Brigadine Ferathine	Imbalance and the Inability to Avoid It	112	3,292	JOY
2014-06-06	Zeratha	Is CCP afraid of these ships ?	21	1,278	FEAR
2014-06-06	Madi Sin	Is Reikoku still active?	18	1,115	TRUST
2014-06-06	James Amril-Kesh	Less than a month	6	1,170	NEUTRAL
2014-06-06	Goatman NotMyFault	new forum request	5	203	ANTICIPATION
2014-06-06	Suiverd	problems instaling the game	5	244	JOY
2014-06-06	Hevymetal	Prospect fitting loadout	1	2,184	NEUTRAL
2014-06-06	Quasi Banga	Thread can be closed. Answer was found.	19	919	DISGUST
2014-06-06	Doreen Kaundur	Why Im glad WoD was canned.	69	2,160	DISGUST
2014-06-07	Studio Ghibli	?? <-- What the hell?	42	2,057	NEUTRAL
2014-06-07	ISD Ezwal	[Moved] Star Citizen vs Eve Online...The Movie	0	317	FEAR
2014-06-07	ISD Ezwal	[Moved] What's your rl profession?	0	70	FEAR
2014-06-07	Matilda Cecilia Fock	Ambulation 2008: a tale of a past future lost	27	932	TRUST
2014-06-07	Eternum Praetorian	An Old Player's View of The New Null Sec	25	643	JOY
2014-06-07	Klandi	Bitter vet wants PvP	12	489	ANGER
2014-06-07	Solitaire Project	Bottomless Dress - LegWear! Pics inside! (last update: 7.6.2014)	22	1,059	SADNESS
2014-06-07	andrew lospostom	cant download eve	4	194	FEAR
2014-06-07	Luci Ambrye	CCP wake up.	29	1,006	FEAR
2014-06-07	Mobius Snowpaw Infinity	Currious dilema -- Amar 8 Oris station	5	291	DISGUST
2014-06-07	Nomistrav	Does anyone know...	10	426	NEUTRAL
2014-06-07	raawe	EVE movie morning - Fanfest2014	1	160	FEAR
2014-06-07	Athanor Ruthoern	Eve Mystery code	2	403	FEAR
2014-06-07	Miko Sunji	EvE Online, A Newbies Story	127	8,237	FEAR
2014-06-07	Conrad Lionhart	Full API to join Corps	165	8,539	JOY
2014-06-07	atomsk Cesaille	geckos prices vs. 2007 US market crash	11	736	NEUTRAL
2014-06-07	Tomil Inkura	Just got my first pvp kill in eve!	43	2,027	FEAR
2014-06-07	Tavern Darknight	Looking For Help From High Up...	5	208	TRUST
2014-06-07	Krameht Maken	Minor Sujestions (missions)	20	803	NEUTRAL
2014-06-07	Royally	Mordus Angels	23	1,211	NEUTRAL
2014-06-07	tiewan	MTU looting wrecks it doesnt own. New feature or bug?	12	617	JOY
2014-06-07	Major 'Revolver' Ocelot	New Eden store in association with Cineworld?	9	309	ANTICIPATION
2014-06-07	nahjustwarpin	no signatures or anoms after downtime	3	281	NEUTRAL
2014-06-07	Dreadful Panda	Null sec Data/Relic sites far less profitable in Kronos ?	22	2,695	JOY
2014-06-07	Adriana Nolen	Omnidirectional Tracking Links bugged	12	644	NEUTRAL
2014-06-07	Glathull	Question about likes from closed threads	28	868	NEUTRAL
2014-06-07	Lee Zounduz	Running out of capacitor? Is this list still relevant from 2007!	5	326	NEUTRAL
2014-06-07	Governor McMorris	Should the impersonation of other players be made legal?	22	592	SURPRISE
2014-06-07	Misaki Shiyurida	Star Map	20	502	SURPRISE
2014-06-07	Antihrist Pripravnik	That character on "Power of 2" banner	18	853	SURPRISE
2014-06-08	ISD LackOfFaith	[Moved] Ambulation in New Eden	0	82	ANTICIPATION
2014-06-08	ISD Ezwal	[Moved] Goodbye Eve Verse	0	156	FEAR
2014-06-08	Tobias Eddison	[Security Question] Does Full API show deleted characters?	15	1,767	JOY
2014-06-08	Herr Wilkus	A General Discussion Salute!	17	334	NEUTRAL
2014-06-08	Zenthu Majhar	An idea for the CSM	8	317	ANTICIPATION
2014-06-08	p1ratwh0re	Deleted evemails and Evemon	6	288	JOY
2014-06-08	Expendable Unit	Eve character with the nicest (biggest) rack ? Show yourselves	43	1,362	ANGER
2014-06-08	Vivec Septim	First Rule of Fight Club	87	1,119	JOY
2014-06-08	Daoden	I so have to try and see if this works!!!	20	1,532	FEAR
2014-06-08	Royally	Isboxing bomb squads	29	1,389	TRUST
2014-06-08	jin ko82	lime cytoserocin	13	783	NEUTRAL
2014-06-08	Nathan32Derby UK	Lost avatar/banner	5	286	JOY
2014-06-08	Sookie Semah	Open Cyno behind accelerator gate	2	333	NEUTRAL
2014-06-08	Amarisen Gream	Road map for the 6 week patches please!	48	2,525	TRUST
2014-06-08	jura3	Star map help	8	285	SURPRISE
2014-06-08	UltraSplash	The Eve Online Launcher	5	271	SADNESS
2014-06-08	Doreen Kaundur	The Pod and the Cockpit	20	1,256	JOY
2014-06-08	Vivec Septim	What is 'PSSSHHHH'?	101	5,687	NEUTRAL
2014-06-08	PsiMin	Which interval setting do people use ?	26	3,201	SURPRISE
2014-06-08	Doreen Kaundur	Why is WTZ so inconsistent?	25	1,051	NEUTRAL
2014-06-08	HigherThanSnakeShip Ultramar	Would this be doable. If so would anyone care.	9	780	NEUTRAL
2014-06-08	Maco Mirta	WTB 2 new UI functions	14	1,696	JOY
2014-06-09	ISD Ezwal	[Moved] The 0.0 ~COLD WAR~..............Really???	0	264	FEAR
2014-06-09	Gareth Burns	[Question] High Security POS (Player Owned Station)	18	1,234	FEAR
2014-06-09	amin Kion	3rd Party Retailers	15	1,297	JOY
2014-06-09	Sumi Kavees	Any way to download Kronos without Client?	5	249	DISGUST
2014-06-09	Magnus Orly	Anyone else dissapointed industry was not in Kronos?	40	2,117	JOY
2014-06-09	andrew lospostom	cant press install on the eve windows installer	16	821	JOY
2014-06-09	KosMek I	Drone Issues, Help please?	31	1,330	TRUST
2014-06-09	Adantora Groentano	Eve History book seeking map makers	9	420	DISGUST
2014-06-09	Maeltstome	EVE's "No Fight" Culture	23	575	FEAR
2014-06-09	Ashlar Maidstone	I was Wrong...	32	1,661	SADNESS
2014-06-09	tiberiusric	Moderation is getting worse	43	1,035	ANTICIPATION
2014-06-09	Maeltstome	Null sec changes over the years, Good or bad?	14	504	JOY
2014-06-09	Telly Happy	Question regarding Scamming in Eve Forums	48	1,620	ANTICIPATION
2014-06-09	nossler	Rattlesnake and Gila No Longer Relevant! Thanks CCP	3	602	TRUST
2014-06-09	Pix Severus	Shiny Heads in Here	168	5,487	NEUTRAL
2014-06-09	Magnus Orly	Walking in stations is already developed....so why not use it?	9	465	SURPRISE
2014-06-10	Handar Turiant	0.0.... desolate	41	2,127	NEUTRAL
2014-06-10	Pine Marten	A question related to the indy side of Kronos	16	1,084	JOY
2014-06-10	Nami Kumamato	Biodiversity & EVE [can be closed]	58	1,002	ANGER
2014-06-10	Lucrezia Crimson	Can bought character clothing be unequiped and resold?	19	726	NEUTRAL
2014-06-10	Burrick V'ar	Cloak mechanics need an overhaul	86	1,952	NEUTRAL
2014-06-10	MeBiatch	Does anyone ever use Clone Vat bays?	27	1,498	NEUTRAL
2014-06-10	Remiel Pollard	EVE Online: Cleverbot's verdict.	3	526	FEAR
2014-06-10	Doreen Kaundur	Everywhere I go there she is....	11	708	NEUTRAL
2014-06-10	Paladinhunt	Genuine New Characters/Players?	34	1,446	JOY
2014-06-10	In-Game Tools Please	I am sick of using 3rd party tools	63	1,787	JOY
2014-06-10	malcovas Henderson	Individual WD's	120	4,289	NEUTRAL
2014-06-10	Kaleena Ming	Multiple Clients	5	277	DISGUST
2014-06-10	Saisin	Need some insighs: why can't we set up a clone re spawn into a W...	50	1,734	ANTICIPATION
2014-06-10	Regan Rotineque	ORE Rorqual Skin	7	648	DISGUST
2014-06-10	Amag Shi	Power of Two and paying with PLEX; how do you do it?	4	427	SURPRISE
2014-06-10	Phaade	RE: Links Still Broken	98	2,826	JOY
2014-06-10	Oxide Ammar	The missing link between EVE, Dust, Valkyrie and Oculus Rift ?	4	270	DISGUST
2014-06-10	Prince Kobol	Think somebody might need to do a little update	27	1,144	ANTICIPATION
2014-06-10	Lothros Andastar	When did Northern Associates overtake the Amarr Empire in Sov?	12	1,045	NEUTRAL
2014-06-11	Thur Barbek	Amarr empire no longer controls the most systems.	29	1,633	DISGUST
2014-06-11	Petrus Blackshell	Autopilot to non-gates?	16	1,003	NEUTRAL
2014-06-11	Hona Chaginai	Avatar Clothes and Eve Store	4	381	FEAR
2014-06-11	Prof Anarchia	data sites/hacking	107	3,967	JOY
2014-06-11	Blood Ruin	Dear Noob: Please Read - Informative Response to People in Local	21	728	JOY
2014-06-11	Sibius Aidon	EVE Movie	51	1,680	FEAR
2014-06-11	Elena Ranning	Number of Dayz Remaining on the Welcome Screen hisec no stacking pen...	19	960	TRUST
2014-06-11	Nami Kumamato	Question for W-People	16	935	NEUTRAL
2014-06-11	kirean3464	the future of eve	116	3,799	FEAR
2014-06-11	D20 Rollings	The use of the word "coward" and video games	27	857	JOY
2014-06-12	Solecist Project	"Another Useless Alt", freshly owned by Subject 4927! Cong...	22	584	DISGUST
2014-06-12	ISD LackOfFaith	[Moved] A New Hope?	0	86	ANTICIPATION
2014-06-12	ISD Ezwal	[Moved] calling all bomber pilots	0	162	FEAR
2014-06-12	ISD Cura Ursus	[Moved] EVE is not for me	0	231	FEAR
2014-06-12	Matilda Cecilia Fock	Come back veteran/younger player! Be a prick or... be a prick!	42	2,046	NEUTRAL
2014-06-12	Eddard Licinius	EVE is the best!	37	1,046	FEAR
2014-06-12	Michael Weaver	FDU standings towards non-militia player	7	303	NEUTRAL
2014-06-12	Rek Seven	Fleet Formations	49	1,577	NEUTRAL
2014-06-12	Dsparil Mal	GLITCH: 3-day ban still in effect on other account after 7 days.	3	390	SURPRISE
2014-06-12	Kremlyn Aldard	have ccp removed relics from the game...	63	3,835	ANGER
2014-06-12	Remiel Pollard	Lazors!	75	2,087	NEUTRAL
2014-06-12	rai oden	mordu's legion station	33	1,671	DISGUST
2014-06-12	Takanuro	No Patch Best Patch?	25	1,018	JOY
2014-06-12	Styledatol	Old strip miner sounds	13	506	DISGUST
2014-06-12	Dinsdale Pirannha	Question re: BPO's in Research when Crius Hits	20	1,419	JOY
2014-06-12	Saisin	Returned players... can they really be welcomed?	35	2,125	NEUTRAL
2014-06-13	Pamela Penken	[:?:] Why are the collision boxes on asteroids so oversized?	34	1,509	NEUTRAL
2014-06-13	ISD Ezwal	[Moved] Screen whiteout after blowing up ships	0	91	FEAR
2014-06-13	Dealth Striker	CCP.. After Crius release, Any Changes to Jita Limits? - Answered	23	5,436	FEAR
2014-06-13	Myna Three	client not running	3	107	NEUTRAL
2014-06-13	Chip Assaultshakr	copying your api ID	9	339	JOY
2014-06-13	Yarda Black	Do not derail	23	525	FEAR
2014-06-13	Amernia Osbourne	Funding my pvp.	65	2,793	ANGER
2014-06-13	Danica Steele	Issue with EVE Mon	5	366	DISGUST
2014-06-13	Soraya Nol	On isk doublers	73	2,226	NEUTRAL
2014-06-13	MarquisDesad	Returning newb pilot questions	5	293	JOY
2014-06-13	Major Crichton	Very interesting...how do Goons get away with this?	5	799	ANTICIPATION
2014-06-13	In-Game Tools Please	YATAT - Yet Another Thread About Trolling	90	1,859	JOY
2014-06-14	Eryx Vanguard	Cosmic Anomalies (Rel's n Dat's), and my concerns	8	302	JOY
2014-06-14	NoThisIsntItAtAll MakeIt More...	Discussing the way in which people communicate on these forums	43	1,058	DISGUST
2014-06-14	Elmonky	Eve-O Corp forums	9	367	JOY
2014-06-14	ZombieFX	eveonline.com - OLD News much?	13	518	JOY
2014-06-14	Gallente Citizen 799285168	Is there a market for prostitutes?	77	2,463	NEUTRAL
2014-06-14	Mobius Snowpaw Infinity	locking camera from movement?	10	267	JOY
2014-06-14	h3110kittymniner	post the race an type of ship you fly the most please	85	2,416	DISGUST
2014-06-14	Gorinia Sanford	Returning After A Long Hiatus	10	490	NEUTRAL
2014-06-14	Klatu Satori	Speed and Agility on the Macroscopic Scale	93	1,727	JOY
2014-06-14	Markus Taggart	Using Eve Online.......Offline?	11	549	SADNESS
2014-06-15	ISD Ezwal	[Moved] Unable to Connect	0	59	FEAR
2014-06-15	Duran Veldspur	anyone ever use destroyers for salvage anymore?	31	1,712	NEUTRAL
2014-06-15	Ter Thurander	Dear CCP, Your corp ticker think for making a corp is CRAP.	17	486	ANTICIPATION
2014-06-15	Jarod Garamonde	Dear Everyone That Sells Stuff:	40	2,476	JOY
2014-06-15	Doug Risalo	Fleet Scanning Intel	7	305	NEUTRAL
2014-06-15	Qaping Pi	Game direction, the price of PLEX, and how it's affecting my fam...	25	820	JOY
2014-06-15	Ralph King-Griffin	Happy Father's Day!	24	522	TRUST
2014-06-15	Bloody Slave	Is EVE Online the "Top Hardcore MMORPG"?	83	3,461	SURPRISE
2014-06-15	Markus Taggart	Is this what is meant by gatecamping?.....	24	1,483	NEUTRAL
2014-06-15	Arkumord Churhee	Online PLEX Code prices	91	3,981	FEAR
2014-06-15	Markus Taggart	Questions regarding Eve Online apps	9	309	ANTICIPATION
2014-06-15	ElQuirko	Return after an absence...	13	550	NEUTRAL
2014-06-15	Doreen Kaundur	So just where is Eve going?	96	3,264	FEAR
2014-06-15	xXxXxXxXxXxX Orti	solo hunting ratters	34	2,718	JOY
2014-06-15	hapyjah	The last three years	21	1,322	NEUTRAL
2014-06-16	ISD Ezwal	[Moved] My experience with eve-bet	0	133	FEAR
2014-06-16	ISD Ezwal	[Moved] sanctums in null	0	104	FEAR
2014-06-16	Sweetsthehooker Zateki	An Idea in the name of content generation	5	298	ANTICIPATION
2014-06-16	Handar Turiant	Crius? Stuff? Prospects?	16	858	JOY
2014-06-16	Kalorian	Discussion: Adding Variance to 0.0 and Sovereignty	28	839	NEUTRAL
2014-06-16	Noragli	Has suicide ganking become a problem? Empty freighters being ganked.	3,927	111,612	JOY
2014-06-16	Kenneth Skybound	How to tell if kill rights have been assigned to you/your corp?	7	395	TRUST
2014-06-16	CrAzY AnNiE	I just wanted my picture on the forum.....	13	419	JOY
2014-06-16	Chewytowel Haklar	I'm bored, and the make your own content thing doesn't work.	78	4,336	JOY
2014-06-16	Treeface Kami	Is there a website that can...	11	519	NEUTRAL
2014-06-16	Conrad Lionhart	Old Armor Compensation Skills	8	825	NEUTRAL
2014-06-16	Prof Anarchia	post your lowest value find	6	266	SADNESS
2014-06-16	Reimburse MePlease	These are stupid, hypothetical questions. Enter at own risk.	18	786	JOY
2014-06-16	Vyl Vit	Where do YOU want to take EVE?	42	2,882	JOY
2014-06-17	Alareth Faltrix	Bounties	8	326	NEUTRAL
2014-06-17	Bloody T	corporation assets not showing proper jumps to hubs	4	131	NEUTRAL
2014-06-17	Keno Skir	Drone DPS dropped, have i missed something?	60	3,113	JOY
2014-06-17	Knights Armament	EAs aquisition of EvE online	3	395	FEAR
2014-06-17	Bret Crendraven	Eve Artwork	10	412	FEAR
2014-06-17	Ashlar Maidstone	Fun in Providence!!	32	1,584	JOY
2014-06-17	CrAzY AnNiE	it seemed like a good idea at the time......	61	2,890	ANTICIPATION
2014-06-17	Rodolfeo Ambolios	Kill by ISBoxter	54	1,343	NEUTRAL
2014-06-17	Emdra Chelien	Nex Store	14	494	NEUTRAL
2014-06-17	LUMINOUS SPIRIT	not fair! stiffling my creative flair for verbal hemmorage!	29	529	SADNESS
2014-06-17	LUMINOUS SPIRIT	null-bear tears - for those that appreciate	12	410	NEUTRAL
2014-06-17	Heero Blood	SO i am new me and my corp and i was curious about this .s@ht	19	560	SADNESS
2014-06-17	Thomas Hurt	Why are skill queues limited to 24h?	84	2,749	JOY
2014-06-17	Miles Winter	Will upcoming industry changes have an effect on the trade hubs?	21	1,092	SADNESS
2014-06-18	Osi Shannara	(content) server died	10	901	ANGER
2014-06-18	ISD Ezwal	[Moved] A Crowdsourcing Goodbye, w/Stuff.	0	161	JOY
2014-06-18	ISD Ezwal	[Moved] FW suspect timer for everyone who enter a plex!	0	106	FEAR
2014-06-18	chiq Mech	Any tips on finding...	39	1,897	NEUTRAL
2014-06-18	Rhapsodae	Contacting Eve Legal Dept.	20	1,776	FEAR
2014-06-18	Niko Fudan	Did they remove the option to creat corp forums?	4	317	SADNESS
2014-06-18	Ice Enav	EVE Online setup	8	399	SADNESS
2014-06-18	Chromis Pasqflower	Germans love...	67	2,134	NEUTRAL
2014-06-18	Prince Sanguine	How do I make ships explode? I've never shot one	36	1,252	NEUTRAL
2014-06-18	Netan MalDoran	Is the Server down?	30	1,167	ANGER
2014-06-18	Varesk	posts being deleted...	3	210	DISGUST
2014-06-18	Dori Tos	question about pos arrays new stacking bonus.	5	201	ANTICIPATION
2014-06-18	Bal'Ayle	Question over Logi Drones, Drones in general	6	307	JOY
2014-06-18	Viper Kiss	Why're Link Ship Available In Low Sec?	46	972	JOY
2014-06-18	Doreen Kaundur	Will we ever be able to dock on planets?	45	2,547	NEUTRAL
2014-06-19	ISD LackOfFaith	[Moved] Lets unite to bring Eve Online Ship-bridges, and Office...	0	108	FEAR
2014-06-19	ISD Tyrozan	[Moved] Ok, So Now Let Balance Local Now To \0/\0/	0	175	JOY
2014-06-19	ISD Tyrozan	[Moved] The Meta Game is a Rigged Slot Machine	0	214	DISGUST
2014-06-19	Serene Repose	3-M BOYCOTT IS NOW ON	175	7,522	NEUTRAL
2014-06-19	Doreen Kaundur	4 Signs of Developer Burn Out (article)	20	1,903	TRUST
2014-06-19	Marlona Sky	All Fountain Moon Minerals Mapped and Free	50	2,372	SADNESS
2014-06-19	Petrus Blackshell	Anti-pirate market blacklisting?	121	3,571	NEUTRAL
2014-06-19	Eternum Praetorian	At What Point Does A Topic Reach It's Final Analysis?	35	648	NEUTRAL
2014-06-19	Nami Kumamato	Character Birthdays	30	1,175	NEUTRAL
2014-06-19	Liafcipe9000	Dat roidbelt logic	16	741	JOY
2014-06-19	Doreen Kaundur	Doc Fury...where are you?	7	285	NEUTRAL
2014-06-19	Spiritas	Question Regarding Plex.	13	694	ANTICIPATION
2014-06-19	Mina Bluerain	Ship models won't load	4	262	JOY
2014-06-19	AnotherCode Success	Vile Rat Comments made in local	3	834	JOY
2014-06-19	Rowells	Where is FuryBot?	60	2,390	NEUTRAL
2014-06-19	Doreen Kaundur	WIS....when CCP?	31	884	FEAR
2014-06-20	Victoria Shi	"Pets"	65	2,611	NEUTRAL
2014-06-20	ISD LackOfFaith	[Moved] Character Merging	0	113	JOY
2014-06-20	Gurran Wecri	Clarification about info on the wiki	7	205	NEUTRAL
2014-06-20	Titania Hrothgar	Cloaking change?	21	1,038	FEAR
2014-06-20	Kaaeliaa	Dear CCP; a quick word about ammo:	106	4,705	ANTICIPATION
2014-06-20	Jerome Bixby	Do videos like this...	19	684	FEAR
2014-06-20	Bexar Ying	How Do We Show Ship Fits Now?	6	384	FEAR
2014-06-20	Dinsdale Pirannha	In the Eve Universe, what colours are the skies of the PI planets	14	530	JOY
2014-06-20	chiq Mech	Is there a reason why relic/data sites...	8	640	NEUTRAL
2014-06-20	Doreen Kaundur	My favorite ISD is...	65	1,940	ANGER
2014-06-20	Uriel Paradisi Anteovnuecci	So is there any info on when the new Dominix will be implemented?	10	728	JOY
2014-06-20	Victoria Shi	That feel when...	14	390	NEUTRAL
2014-06-20	Anormalny Sigmahor	The power of 2 promotion - question.	7	307	SADNESS
2014-06-20	Dinsdale Pirannha	What is the sound made when a Laser strikes the hull of a ship	28	1,142	SADNESS
2014-06-20	Seven Koskanaiken	With CODE. in the AT this year...	46	2,245	NEUTRAL
2014-06-20	Ashlar Maidstone	Your Favorite CCP_is???	75	4,008	ANGER
2014-06-21	ISD LackOfFaith	[Moved] PHONE SCAM,	4	323	DISGUST
2014-06-21	ISD LackOfFaith	[Moved] World Cup Prediction Thread	0	86	SADNESS
2014-06-21	Caleb Seremshur	A question of lowsec security status and rewards	17	819	JOY
2014-06-21	Mr Management	API Checks	4	391	NEUTRAL
2014-06-21	Sub 7	Back after 3 years - Socket Still Closed? Well so is my account then...	53	3,340	JOY
2014-06-21	Bexar Ying	Blackstar Freight Lines, Maybe?	3	408	NEUTRAL
2014-06-21	Jade Dragonis1	Drone boats.	24	1,353	JOY
2014-06-21	Zaxix	Ever play Diplomacy?	10	655	DISGUST
2014-06-21	Christine Peeveepeeski	Ganking miners - What do you get from it?	268	5,535	ANTICIPATION
2014-06-21	Faulkner	Prime Mining Fleet in Null Sec, rip for the picking	36	1,859	JOY
2014-06-21	San Tawate	Target Payload not found	1	328	JOY
2014-06-21	Saisin	Using the NVidia shield for playing Eve with the PC streaming featu...	1	648	JOY
2014-06-21	vincent2829	What is the optimal/minimum Req. internet speed to play eve?	21	1,833	DISGUST
2014-06-21	ISD Tyrozan	Worst Spy Ever Topic	0	204	SADNESS
2014-06-22	Oddsodz	[RAGE POST] You got 3 months to come up with a plan CCP	20	1,633	SADNESS
2014-06-22	Pine Marten	Can you please tell me what RMT is?	3	415	NEUTRAL
2014-06-22	Doreen Kaundur	Chutzpah in low sec....	15	650	FEAR
2014-06-22	Heero Blood	Help with POS :)	21	757	TRUST
2014-06-22	Sweet Peaches	How much VRAM for 3x maxed out clients?	10	658	NEUTRAL
2014-06-22	Titania Hrothgar	It finally happened to me.	31	1,467	JOY
2014-06-22	lab geek011	List of Future Expansions	3	303	JOY
2014-06-22	Anonymous BTard Saurkraut	That feel when... I legitimately owned a customs office BPO	53	1,678	NEUTRAL
2014-06-22	Wu Jiaqiu	The asymmetrical ship, and why its important to have unique designs.	56	1,925	SADNESS
2014-06-22	Elena Ranning	Validated by concord or always pendraise	28	822	TRUST
2014-06-23	ISD LackOfFaith	[Moved] 23 ,ill sp minmatar pilot for sale	0	97	FEAR
2014-06-23	ISD Ezwal	[Moved] Local chat filter based on certain words and phrases (a...	0	79	JOY
2014-06-23	DJentropy Ovaert	A serious question for the EVE community RE: Player Conduct.	107	3,041	JOY
2014-06-23	Ugliot	Cheapest machine to play EVE on	20	1,394	DISGUST
2014-06-23	Sven Inneson	Crius and the Non-Industrialist/Starbase Manager	15	626	NEUTRAL
2014-06-23	Nyrak	Eve is pretty!	23	993	FEAR
2014-06-23	Dnaizohd Orlenard	Fanfest 2014 high resolution image	5	367	JOY
2014-06-23	Atash Arkara	Graphics Issue w/ 32 inch Vizio e320i-a0	4	200	TRUST
2014-06-23	Nariya Kentaya	Hope for DUST/Project Legion in the form of SOE derp	15	754	JOY
2014-06-23	Bland Inquisitor	ISBoxer: pay to win in eve?	146	4,161	SURPRISE
2014-06-23	tigers1984	Need help with an error I have never seen	15	499	JOY
2014-06-23	ImYourMom	So you have just become CCPs new CEO!	82	2,632	TRUST
2014-06-23	myjita	What is CCP's current stance on 'capital power projection...	105	3,137	ANGER
2014-06-24	ImYourMom	Another example of the ridiculous over moderation	13	572	JOY
2014-06-24	Jake McCord	Can't access New Eden store	18	940	ANTICIPATION
2014-06-24	Dhaq	Dead Horse Topics	57	1,231	JOY
2014-06-24	Broken Borders	EvE PvP Arena	77	3,500	FEAR
2014-06-24	holy chesticles	eve skunk	36	2,046	FEAR
2014-06-24	Lfod Shi	Geeze, who taught the clone soldiers to aim?	42	2,240	NEUTRAL
2014-06-24	Dally Lama	Legion Offensive: Covert Reconfiguration Bonus -- Needs a change?	13	386	DISGUST
2014-06-24	Amernia Osbourne	Lost connect	6	214	NEUTRAL
2014-06-24	Tommy Sepero	No claim wars anymore?	24	1,010	JOY
2014-06-24	CrankEye	Pandemic Legion grabs CJ Gallente by walnuts.....and makes him sing	11	644	NEUTRAL
2014-06-24	Seth's Dead	Profitable alternatives to L4s for a sissy carebear.	73	3,973	TRUST
2014-06-24	Vandra Madeveda	Server just die?	21	723	TRUST
2014-06-24	Remiel Pollard	The Catalyst Planking n' Ganking competition	31	1,507	ANTICIPATION
2014-06-24	Verdis deMosays	Titan Parts shipment.	21	1,166	JOY
2014-06-24	Anke Eyrou	Todays Patch	44	2,553	JOY
2014-06-24	LUMINOUS SPIRIT	Vermin - definition and EVE	5	260	FEAR
2014-06-24	Tweek Etimua	What does a Corp have to have for you to join it?	72	2,389	JOY
2014-06-25	ISD Ezwal	[Moved] Careful when dealing with Goons	0	195	FEAR
2014-06-25	Princess Honneamise	36.059 Free Moon Scans ( 17/01//2015 : very small db upddate :( )	62	5,978	JOY
2014-06-25	Louis Catcher	Adventures of the Archon	10	702	NEUTRAL
2014-06-25	Saraki Ishikela	Calling all you Explorers, Nomads, Vagrants and Vagabonds	41	3,163	NEUTRAL
2014-06-25	TharOkha	FIFA World Cup comes to your Captains quarter	22	1,026	SADNESS
2014-06-25	Ellon JTC	Forum RSS Feed Not Working	4	193	NEUTRAL
2014-06-25	Jurik McMoney	How does CCP take control of in- and deflation?	83	2,814	SADNESS
2014-06-25	Niebieskie Drony	How long you wait for ticket respond. Why my account get warning??	41	1,128	TRUST
2014-06-25	Eva Ersatz	Intaki Syndicate and Mordu's Legion Command	10	668	JOY
2014-06-25	Kallen Kozukie	Khanid models look ugly now ;;	10	611	JOY
2014-06-25	Drake Barski	Kronos patch issues	5	310	JOY
2014-06-25	HydrogenBond Shaishi	Oh Hai...I'm a drone escalation	18	1,253	FEAR
2014-06-25	William Andersen	Throttling Launcher Download Speed	10	541	SADNESS
2014-06-25	Kasugano Haruka	What is the name of voice actor who gave voice to Japanese Aura?	13	859	FEAR
2014-06-25	Paul Tsukaya	Why do faction war missions pay better than faction war plexing?	26	1,207	JOY
2014-06-26	polly papercut	::POLL:: Has the increase of Plex prices effected your accounts	4	304	SURPRISE
2014-06-26	ISD Ezwal	[Moved] Suggest me a corp that is laid back	0	90	FEAR
2014-06-26	Prt Scr	3 rules for a happy life	6	269	JOY
2014-06-26	Prt Scr	3 rules for a happy life	4	187	JOY
2014-06-26	Enigmatic Raider	Courriers and traders?	8	459	NEUTRAL
2014-06-26	Titania Hrothgar	Eve's computers	32	1,102	FEAR
2014-06-26	TJHAWK Panala	Ideas to increase Null Sec fighting New ships Ect Ect	30	890	JOY
2014-06-26	Pat Sajax	Isk Doubling saved my life!	12	759	JOY
2014-06-26	myjita	Need UBER torps.	10	355	TRUST
2014-06-26	Heero Blood	Newbie question...	6	189	NEUTRAL
2014-06-26	xXxXxXxXxXxX Orti	Plex prices	321	10,164	FEAR
2014-06-26	Arkady Romanov	Praise be to BOB, SA forums are back up.	17	676	SADNESS
2014-06-26	Ashlar Maidstone	Providence History	17	1,036	NEUTRAL
2014-06-26	Marcus Bregar	Screen blackout	7	277	NEUTRAL
2014-06-26	Saraki Ishikela	So what's keeping you from moving to Null Sec	285	9,460	JOY
2014-06-26	Ri' Croonyakay	THe East India Co.	31	1,565	SADNESS
2014-06-26	Saerin Korvalu	Track from the CDIA FILE videos	1	87	JOY
2014-06-26	Reaver Glitterstim	Why do I suddenly see blue + on the forums?	21	677	FEAR
2014-06-27	Prt Scr	A Public apology	7	556	NEUTRAL
2014-06-27	Doreen Kaundur	Can someone explain this...	41	2,413	JOY
2014-06-27	Dally Lama	Carebears and EVE Online	47	1,664	FEAR
2014-06-27	Doreen Kaundur	How to communicate with other language speaking capsuleers?	53	1,714	JOY
2014-06-27	Akun Z	how to make smartbomb smart!!	22	1,601	NEUTRAL
2014-06-27	JITAALT808	Iceland is Weird	64	3,760	NEUTRAL
2014-06-27	Lugia3	It's been 2 years...	17	814	NEUTRAL
2014-06-27	Sinorah Lhakh	New Player Experiance	25	858	JOY
2014-06-27	Marlona Sky	Public Auction for Which Region to Probe Next	15	841	JOY
2014-06-27	Sphinx Faerie	Returned after 8 years...	37	2,095	NEUTRAL
2014-06-27	Darkblad	This (unofficial) Week in EVE - Week 26/2014	23	2,177	SADNESS
2014-06-27	Doreen Kaundur	To wannabe ISD forum traffic cops...	37	1,260	TRUST
2014-06-27	Oovarvu	Up-coming Industry Changes	15	858	NEUTRAL
2014-06-27	Kotch 247	What happened to 'Below The Asteroids'?	41	2,229	JOY
2014-06-27	BuckStrider	You might be a 'Blueneck' if......	65	3,244	NEUTRAL
2014-06-28	Ichabod LaPorte	Eve launcher no connection	2	158	SURPRISE
2014-06-28	Reaver Glitterstim	lamest EVE joke (it's about CCP Soundwave)	19	1,002	FEAR
2014-06-28	Xavier Liche	telling time	16	673	DISGUST
2014-06-29	Varnir Penken	EVE Getting Old?	43	1,917	DISGUST
2014-06-29	Laura Belle	jump clone - feedback	3	172	JOY
2014-06-29	Xrock	Lowsec, too large, too stupid	38	1,432	JOY
2014-06-29	EightBit Mangeiri	New to EVE like me?	7	365	SADNESS
2014-06-29	Kalrissia	Okay, we need the music player back.	37	1,290	TRUST
2014-06-29	Seth's Dead	Remote repping?cap transferring outside of fleet?	13	641	FEAR
2014-06-29	LUMINOUS SPIRIT	sick and tired of null bots	202	3,199	JOY
2014-06-29	Zirio	Thread placement mistake	2	130	JOY
2014-06-29	Agrippa Sulla	Tour of CCP office in Reykjavik?	30	1,889	FEAR
2014-06-29	Gank Gank	War Against The Code.... lol	26	1,391	JOY
2014-06-30	ISD Ezwal	[Moved] Best cost effective gank ship/fit?	0	90	JOY
2014-06-30	ISD Ezwal	[Moved] CCP - please make access to data/relic mini-games depen...	0	119	FEAR
2014-06-30	ISD Ezwal	[Moved] EvE &amp; Dust ps vita remote play support, or a dust ....	0	59	FEAR
2014-06-30	ISD Ezwal	[Moved] lock HTTP	0	112	TRUST
2014-06-30	ISD Ezwal	[Moved] Looking for people to fly with.	0	75	JOY
2014-06-30	ISD Ezwal	[Moved] personal wallet divisions	0	60	FEAR
2014-06-30	Troy Lannister Starbuck	Best Alert System / Works on cell phones?	7	428	DISGUST
2014-06-30	Crazy Mineer	Dealing with bigger entities	101	4,836	NEUTRAL
2014-06-30	Phaade	Garmurs..............	70	4,116	NEUTRAL
2014-06-30	Lethal Pathogen	How to escalate a ticket?	6	302	JOY
2014-06-30	Alex Grison	Industry Changes And the call to the greater becoming.	53	2,357	NEUTRAL
2014-06-30	James Costen	Legality Issue (Ticket Raised).	22	819	JOY
2014-06-30	Steven Alfrir	Next lot of New Eden Store items	29	911	ANTICIPATION
2014-06-30	Brutus Le'montac	Random Kindness in eve?!	106	4,527	SADNESS
2014-06-30	Triakis Cadelanne	Rich men in EVE	130	5,376	FEAR
2014-06-30	Seth's Dead	Role for unstable null sec sov in corp?	13	654	SADNESS
2014-06-30	Dhaq	So what's keeping you from moving to Wormholes	115	4,472	JOY
2014-06-30	Kaarous Aldurald	So, I took one of those player surveys	9	541	NEUTRAL
2014-07-01	CCP Falcon	01/07/2014 - Earlier than expected downtime!	48	4,024	NEUTRAL
2014-07-01	Herzog Wolfhammer	8 years today but lacking in bitterness	28	1,143	NEUTRAL
2014-07-01	Prince Spiderman	Anoms FTW	38	1,632	NEUTRAL
2014-07-01	Slicr	Cannot Salvage Wreck because it contains a Caldari Shuttle	3	371	JOY
2014-07-01	Manji Zeytun	Can't have my chara back (quit Eve 1.5 year ago)	22	1,094	ANTICIPATION
2014-07-01	Skadi WinterHunt	Character Bazzar: CCP Gifting Sellers Assets as Compensation	24	910	ANGER
2014-07-01	Nicholas Cromwell	Courier Job - Is it worth it?	19	1,068	NEUTRAL
2014-07-01	JAG Fox	EVE Online iOS/Android Game	10	574	SADNESS
2014-07-01	Darkblad	Extended Downtime on July 1st	11	780	JOY
2014-07-01	Tal'Rashas Urteil	Need help with skills	9	386	TRUST
2014-07-01	Nidal Fervor	Proof that isboxer breaks the eula	89	1,766	NEUTRAL
2014-07-01	Lar Tadaruwa	Schedule Update.	51	1,206	NEUTRAL
2014-07-01	Gilbaron	The new executive producer	25	1,009	ANTICIPATION
2014-07-01	Rowland Eld	White screen display problem.	13	590	JOY
2014-07-02	ISD Ezwal	[Moved] Autopilot - Please add Warp to Zero	0	204	FEAR
2014-07-02	ISD Ezwal	[Moved] Still alive	0	106	FEAR
2014-07-02	ISD Ezwal	[Moved] When I was 14 ...	0	131	FEAR
2014-07-02	Brody Chanlin	Character Creation	44	1,422	NEUTRAL
2014-07-02	Nalelmir Ahashion	Check your buddy program	11	594	FEAR
2014-07-02	shefu Nakrar	eft?!	4	436	SURPRISE
2014-07-02	THCS	EVE end game, a Rich Man's Game?	117	5,123	JOY
2014-07-02	Ra'Shyne Viper	Hey CCP!	6	442	ANGER
2014-07-02	Harrison Tato	I made up my Character's last name Tato. How are there other TA...	43	1,836	JOY
2014-07-02	Gryphon Infinite	Jita Player Cap - An Increase is possible?	29	1,197	FEAR
2014-07-02	8bit Kame	Mining Asteroids and Identifying Real Asteroids	1	207	ANGER
2014-07-02	Mobius Snowpaw Infinity	Random observation... -- Mineing	24	1,177	NEUTRAL
2014-07-02	LUMINOUS SPIRIT	some things are better left private	103	2,180	NEUTRAL
2014-07-02	Knights Armament	Your friend upgraded an account with an ineligible payment method	19	533	NEUTRAL
2014-07-03	ISD Ezwal	[Moved] Guide to PvP Events for Independent Players	0	89	FEAR
2014-07-03	ISD Ezwal	[Moved] Rorqual new roles	0	147	ANTICIPATION
2014-07-03	Sintiar Loffwagea	Al Hail to Plex	79	3,813	FEAR
2014-07-03	Antaria Wildsun	Burn the Blue Donut	89	4,428	JOY
2014-07-03	Hona Chaginai	Easter Eggs	22	1,378	JOY
2014-07-03	Rowland Eld	Fix inc?	3	184	NEUTRAL
2014-07-03	Xavier Liche	Forest Camo In Space Is Dumb	149	5,677	FEAR
2014-07-03	Ervesi Simonid	How can I get the background for the character select screen - Krono...	11	399	ANTICIPATION
2014-07-03	Nardil Cardizem	How long before your first solo kill?	74	3,458	NEUTRAL
2014-07-03	TharOkha	How much Bandwidth does Eve use?	17	1,062	SURPRISE
2014-07-03	Netan MalDoran	moveme in SiSi broken?	2	139	NEUTRAL
2014-07-03	Chewytowel Haklar	The Cost of Fun	62	3,284	JOY
2014-07-03	Nose' Feliciano	The funny thing about timing and targeting....	26	823	JOY
2014-07-03	Jenni LaCroix	What discourages people to try solo pvp?	85	3,054	SADNESS
2014-07-04	ISD Ezwal	[Moved] retail box installation problem	0	58	JOY
2014-07-04	No Lube ForU	Advice needed	8	274	NEUTRAL
2014-07-04	Nicadex	Connection	8	234	SURPRISE
2014-07-04	Heero Blood	Faction Warfare ? standings	2	127	NEUTRAL
2014-07-04	MicDeath Titan	Hmm, did drones change?	11	634	TRUST
2014-07-04	Rocker944	How many Rookie ships to take down a Titan	37	2,490	JOY
2014-07-04	Rascal Jackson	Low/null sec gate to gate warping questions.	18	671	FEAR
2014-07-04	Queue K'Umber	On the launcher, which ship	15	619	DISGUST
2014-07-04	Marlona Sky	Power Projection Poll	56	2,130	SADNESS
2014-07-04	Rapscallion Jones	Pssssh! has a meaning!	23	1,398	NEUTRAL
2014-07-04	Zent	Refining ice or ore in Crius	9	2,139	TRUST
2014-07-04	infra52x	Ship bumping before undock Invulnerability timer expiration.	11	687	FEAR
2014-07-04	Darkblad	This (unofficial) Week in EVE - Week 27/2014	4	415	SADNESS
2014-07-04	Grimpak	this ain't right.	9	464	ANTICIPATION
2014-07-04	Hiro Hitagana	What ship is this?	7	555	FEAR
2014-07-04	polly papercut	What was your first PVP loss and how did it happen?	73	1,841	JOY
2014-07-05	ISD Ezwal	[Moved] HAPPY JULY 4TH FROM THE NEW ORDER / MINERBUMPING.COM	0	266	JOY
2014-07-05	ISD Ezwal	[Moved] Procurer to OP	0	209	FEAR
2014-07-05	Dally Lama	ALOD Bingo needs adjusting	6	586	NEUTRAL
2014-07-05	Calvin	Analysis of New Eden's Statistics	1	160	JOY
2014-07-05	Rende Crow	Anyone else hate isk doublers?	36	1,151	NEUTRAL
2014-07-05	Uriel Paradisi Anteovnuecci	Anyone else wanna do THIS?	18	1,170	FEAR
2014-07-05	Ra'Shyne Viper	Faction POS mods and exploration	3	261	NEUTRAL
2014-07-05	Terito Balefire	Looking for ideas on new things to try	26	1,057	SADNESS
2014-07-05	Stoseph Stuarts	Low Sec Heimatar Moons Probed, Here Are The Results!	15	2,891	FEAR
2014-07-05	Paynus Maiassus	More Projection, Not Less.	33	1,660	NEUTRAL
2014-07-05	Nose' Feliciano	So how often do you visit CQ?	87	3,022	NEUTRAL
2014-07-05	Nose' Feliciano	So who is Eve's biggest customer?	24	1,595	FEAR
2014-07-05	Prince Golem	starting up in 5 4 3 2 1 0..... loop	13	430	NEUTRAL
2014-07-05	Lar Tadaruwa	What Motivates You to Play EVE Online?	128	4,557	FEAR
2014-07-05	Nexus Day	Why new people are critical to EvE	258	10,450	SADNESS
2014-07-06	ISD Ezwal	[Moved] Forum needs more smilies	0	67	JOY
2014-07-06	ISD Ezwal	[Moved] Orthrus cruiser, gonne be cheaper any time soon?	0	191	DISGUST
2014-07-06	ISD Ezwal	[Moved] Outlaw the Usage of Pirate Ships From High-Sec	0	201	FEAR
2014-07-06	Pernicious Cheese	Can I just say	21	1,100	JOY
2014-07-06	Forseral	Character bazaar question...	15	772	NEUTRAL
2014-07-06	masternerdguy	Fw Mechanics Actively Discourage Elite PVP	32	1,620	JOY
2014-07-06	Gallentiuz Thellere	Hotdropping is a big problem: CFC regularly interfering with FW?	83	2,764	ANGER
2014-07-06	missbob	is the pos going to be the new ganking tool	44	1,625	ANTICIPATION
2014-07-06	Lar Tadaruwa	PLEX and Bazaar Trading still over 10,000% Profit Compared to Others	3	469	FEAR
2014-07-07	Caleb Seremshur	Best location for solo content	36	1,924	NEUTRAL
2014-07-07	JAF Anders	ISD Ezwal: Scholar, Gentleman, Saint	8	346	JOY
2014-07-08	ISD Ezwal	[Moved] Come and get CODE	0	179	ANTICIPATION
2014-07-08	ISD Ezwal	[Moved] Looking for players from MYANMAR / BURMA	0	84	JOY
2014-07-08	Jack Tronic	CCP is thinking about removing the IGB	229	15,564	FEAR
2014-07-08	Phenrick	Does anyone know ...	13	445	NEUTRAL
2014-07-08	Mr Epeen	EVE Dying (Yet Again)	23	940	FEAR
2014-07-08	LUMINOUS SPIRIT	EVE needs PvP arenas.	23	518	FEAR
2014-07-08	Lar Tadaruwa	How do You Post on the EVE-Online Forums?	35	485	SADNESS
2014-07-08	Creamdream	Is CCP artificially increasing the PLEX price? (don't lock)	59	2,190	ANTICIPATION
2014-07-08	Amuneti Jones	Is it posible to buy a moon with a pos already installed ?	7	349	JOY
2014-07-08	Hillingar	Is this not RMT?	16	555	NEUTRAL
2014-07-08	Amarr Citizen 1312151005	lack if eve guides?	8	306	SADNESS
2014-07-08	Dally Lama	Micro Smartbombs	12	671	NEUTRAL
2014-07-08	Kynsie Shan	Moving Questions	18	501	JOY
2014-07-08	Father Kelmalu	Newbie FW Challenge: Questions, Comments, and Suggestions Welcome	14	361	NEUTRAL
2014-07-08	Ghostedmind Minayin	Note Pad	3	187	JOY
2014-07-08	jhon piers	sell plex from subscripsion	5	417	FEAR
2014-07-08	Lokri Kas	Support Ticket responsetime	9	291	JOY
2014-07-08	Tom Gerard	There will never be a CSI: New Eden	9	401	ANTICIPATION
2014-07-08	Socrates' psalmody	What alt should I create?	29	827	SADNESS
2014-07-08	masternerdguy	Whatever Happened to Thin Client?	17	1,674	SURPRISE
2014-07-08	Ninteen Seventy-Nine	What's up with the Evelopedia?	5	311	NEUTRAL
2014-07-08	iareconfuse	Where did the EVE empire faction T-Shirts go?	9	429	SADNESS
2014-07-08	Nose' Feliciano	Why arent there any race specific clothing in the NES?	39	1,386	FEAR
2014-07-08	Nose' Feliciano	Why arent there any race specific clothing in the NES?	39	1,387	FEAR
2014-07-08	Acac Sunflyier	Will the Starbase Compression Moduel Be Released Early?	1	167	NEUTRAL
2014-07-09	ISD Ezwal	[Moved] Just wonder will you push all necessary skills to lv5?	0	163	FEAR
2014-07-09	Herr Wilkus	Do you have frog protection?	13	439	JOY
2014-07-09	Dr Bluntman	How do I make grinding sec status for jump clones bearable?	55	2,344	FEAR
2014-07-09	Nose' Feliciano	How do you all feel about a change to Eve's physics model?	59	1,894	FEAR
2014-07-09	Hiply Rustic	I'm back	17	336	FEAR
2014-07-09	luckyone Uitra	mobile tractor units	33	967	JOY
2014-07-09	Nandhi	Most Beautiful and Handsome Eve Toon.	1,396	43,602	JOY
2014-07-09	Khandu Eesi	Need a new forum filter "NEXT Dev Post"	21	658	SADNESS
2014-07-09	Dominic Sezara	Need some help with this one	6	216	TRUST
2014-07-09	Poo Sugar	NVidia driver question.......	1	200	NEUTRAL
2014-07-09	Herr Wilkus	One weird trick that CCP uses to increase cash flow.	16	659	ANTICIPATION
2014-07-09	Jack' Sparrow	Playing EVE On 3G / 4G Connection (Latency + Stability)	19	884	SURPRISE
2014-07-09	sweating fire	PLEX Prices	2	321	FEAR
2014-07-09	Tekla Rousseau	Plex Prices O_o	21	812	FEAR
2014-07-09	RangerSmurf	Sentry Drone Tiericide?	22	1,003	JOY
2014-07-09	Dally Lama	Should WH mining sites be signatures?	43	2,101	SADNESS
2014-07-09	gantin Adoudel	Where did you get the idea?	25	934	DISGUST
2014-07-09	Malcolm Shinhwa	Where OP realizes that he is an idiot.	5	326	JOY
2014-07-09	Nose' Feliciano	Why do players abandon drones?	44	1,591	JOY
2014-07-10	ISD Ezwal	[Moved] ART CONTEST IS A GO! Need some help however!	0	58	TRUST
2014-07-10	Strangemarsian	Afk cloaky campers	23	649	NEUTRAL
2014-07-10	MrsTiddle	CCP STOP THE PLEX PRICES!!	12	553	FEAR
2014-07-10	Nose' Feliciano	CCP, you may get better results with this ad instead...	1	140	SADNESS
2014-07-10	Nandhi	Eve population...	27	697	FEAR
2014-07-10	Lorlen Nalelmir	Humble Miners?	40	1,386	NEUTRAL
2014-07-10	Lorlen Nalelmir	In for the Long Haul	11	364	NEUTRAL
2014-07-10	Cody Bias	Market orders during character transfer?	3	206	NEUTRAL
2014-07-10	Nalelmir Ahashion	Mind = Blown!	17	927	NEUTRAL
2014-07-10	Revely Eltorro	Multiple point tackle ship	32	1,161	DISGUST
2014-07-10	Wreck It	Please intervene in the PLEX market, prices are going through the ro...	26	714	ANGER
2014-07-10	Ioci	Plex Prices	21	619	FEAR
2014-07-10	Seven Koskanaiken	PLEX prices going WILD	16	635	FEAR
2014-07-10	Carmen Electra	Pretty sure ISD Ezwal did this	5	315	NEUTRAL
2014-07-10	Menero Orti	Question regarding corp standings	6	213	JOY
2014-07-10	DB Tank	Returning player seeking a goal	38	1,123	JOY
2014-07-10	BugraT WarheaD	So ... No more promotionnal Videos ?	13	605	NEUTRAL
2014-07-10	Maximillian German	The Orthrus...	11	961	NEUTRAL
2014-07-10	Dinsdale Pirannha	To all Capital Ship Manufacturers ....	57	1,046	DISGUST
2014-07-10	Herr Wilkus	Used search function: You Won't Believe What Happened Next...	9	355	ANTICIPATION
2014-07-10	Unsuccessful At Everything	Weekly Highsec Braveheart / Herding Cats thread.	114	4,110	NEUTRAL
2014-07-11	ISD Ezwal	[Moved] help with launcher needed badly!	0	68	TRUST
2014-07-11	ISD Ezwal	[Moved] Revamping industry ...	0	67	FEAR
2014-07-11	ISD Ezwal	[Moved] What can CCP learn from No Man's Sky?	0	146	FEAR
2014-07-11	Story About D	A story to shed some light on the falling activity numbers	2	356	NEUTRAL
2014-07-11	Tom Gerard	CCP Abandoning support for 3.5" floppy?	3	410	ANTICIPATION
2014-07-11	Raposao1978	Criminal Suspect Flag Exploit In Highsec	38	1,078	JOY
2014-07-11	Moignus Nakrar	Dead Space.	50	1,685	JOY
2014-07-11	Nose' Feliciano	Does anyone use the in-game calculator?	66	2,399	SURPRISE
2014-07-11	Red OverLoad	Does PO2 activity end	9	308	NEUTRAL
2014-07-11	Tiger Tesla	Eve Online Culture/Meta: The best and worst part of the game	50	1,748	SADNESS
2014-07-11	Siefer Nine	Is their a come back to the game trial period or anything?	15	830	SADNESS
2014-07-11	Terra Tal	Looking for a good Killboard Rss	1	148	NEUTRAL
2014-07-11	Corven Tereghen	Love this game but afraid to commit	32	1,226	JOY
2014-07-11	Story About D	NPC agent standing mechanics need changing	11	417	FEAR
2014-07-11	highclam	NPC stole my kill but will the api find it?	17	653	ANTICIPATION
2014-07-11	Socrates' psalmody	Prices are stable?	16	495	NEUTRAL
2014-07-11	Lok Chen	Ridiculous patch sizes	45	1,316	SADNESS
2014-07-11	Chronoxi	So apparently I bought a known spy?	53	2,359	NEUTRAL
2014-07-11	TlTlTlTlTl Enaka	So excited...	7	295	NEUTRAL
2014-07-11	Tennej	Whatever you do.....dont complain about PLEX prices	38	986	FEAR
2014-07-12	Slicr	2 Garment Outlines in Chat Window	8	602	NEUTRAL
2014-07-12	Seismic Stan	A Tale of Internet Spaceships: A Video Documentary on EVE's Comm...	33	2,206	JOY
2014-07-12	Sikozu Svala Shanu	bugged local	15	794	NEUTRAL
2014-07-12	Red OverLoad	Do you care your character name?	105	3,186	FEAR
2014-07-12	Clay Gooden	erm nvm	1	107	NEUTRAL
2014-07-12	Phaade	Gila Abandoned Drones Exploit:	63	5,044	JOY
2014-07-12	Scipio Mishi	Halp! Stuck in null	25	1,791	JOY
2014-07-12	Seven Koskanaiken	Mittani: Greifers drive away new players	557	19,069	JOY
2014-07-12	Hasikan Miallok	PLEX have dropped 100 mill in a week, CCP should do something	25	1,295	FEAR
2014-07-12	loyalanon	Question for CCP: Re: life expectancy of Barges in High Sec	26	878	JOY
2014-07-12	Marlona Sky	Region Moons Auction - Time is running out...	20	1,939	TRUST
2014-07-12	Red OverLoad	Server Status Unknown	2	153	JOY
2014-07-12	Dally Lama	Suspects on stations V2	8	365	NEUTRAL
2014-07-12	Nose' Feliciano	What causes in-game "time-dilation?"	17	741	NEUTRAL
2014-07-13	ISD Ezwal	[Moved] Eve online stream - How to show ISK donations on stream	0	126	FEAR
2014-07-13	ISD Ezwal	[Moved] NO LOCAL weekend...	0	199	FEAR
2014-07-13	DB Tank	1 Toon options	27	939	JOY
2014-07-13	Hell Freeze	Character Transfer Broken	5	314	NEUTRAL
2014-07-13	LUMINOUS SPIRIT	drone damage exploit	18	3,667	TRUST
2014-07-13	Na'Kal	EVE servers down?	3	825	FEAR
2014-07-13	Major Stereotypd	Hotkeys won't work. Please help!!	2	122	JOY
2014-07-13	Chewytowel Haklar	Is a set doctrine the best doctrine?	20	1,155	JOY
2014-07-13	Nose' Feliciano	Is the forum experiencing "time-dilation" or is it me?	4	718	NEUTRAL
2014-07-13	Antihrist Pripravnik	Jovian characters	10	623	NEUTRAL
2014-07-13	CCP Falcon	Login Issues - 13/07/2014	150	11,157	NEUTRAL
2014-07-13	Vacker Kropp	The solution to all of EVE's problems...	2	361	FEAR
2014-07-13	Mikhem	Upgrades Downgrades and disappointments in EVE development	20	1,692	FEAR
2014-07-14	ISD Ezwal	[Moved] Little Things - Audio/Visual	0	48	FEAR
2014-07-14	ISD Ezwal	[Moved] Max Hulk yield help please	0	78	TRUST
2014-07-14	ISD Ezwal	[Moved] Oracle...your opinion?	0	64	FEAR
2014-07-14	ISD Ezwal	[Moved] Republic Fleet EMP XL - MIA	0	80	JOY
2014-07-14	ISD Ezwal	[Moved] Vargur	0	102	FEAR
2014-07-14	For Sciience	[PLEX] Why god why?!	7	545	FEAR
2014-07-14	Jamwara DelCalicoe Ashley	Anyone else having issues with probe scanning lately?	35	986	NEUTRAL
2014-07-14	Anthar Thebess	Character baazar flooded by high SP characters.	102	5,322	JOY
2014-07-14	Thorn Galen	DOWNTIME - A Reminder	25	654	NEUTRAL
2014-07-14	Gully Alex Foyle	EVE Death-o-meter	62	2,838	FEAR
2014-07-14	Myxx	EVE has a problem with its reputation. What can or should be done?	412	9,622	ANGER
2014-07-14	Lola Cross	Highsec Ganking (has it gone to far)	4	374	FEAR
2014-07-14	Noleen Novogrod	I made a huge mistake.	23	760	JOY
2014-07-14	Fovo	Legacy Player returning to Eve. What has Changed over the last YEAR....	21	1,094	SADNESS
2014-07-14	Bardiok	Login Issues - 14/07/2014	17	458	NEUTRAL
2014-07-14	Blastcaps Madullier	Monday's usually suck for a veriaty of reasons...	4	274	NEUTRAL
2014-07-14	Cyber Bulma CapsuleCorp	null sec idea, shared.	19	703	JOY
2014-07-14	Temba Ronin	Singularity Log In Problems?	2	183	NEUTRAL
2014-07-14	tekpede	The Farthest From Jita "The Thread"	5	563	NEUTRAL
2014-07-14	Michael Ruckert	What Are the Rules of EVE Fight Club?	39	1,200	FEAR
2014-07-14	Amarisen Gream	What would it take to see ISD Ezwal - SMILE	29	978	SADNESS
2014-07-15	ISD Ezwal	[Moved] Monument : Battle of HED	0	103	FEAR
2014-07-15	ISD Ezwal	[Moved] The 1st 'Pirate Frigates Must Die' Week!?!	0	67	FEAR
2014-07-15	ISD Ezwal	[Moved] The futility of Eve On-line	0	169	FEAR
2014-07-15	isk4trade	11:40 and http://eve-offline.net/ is still showing NO JOY	18	467	NEUTRAL
2014-07-15	Crazy Mineer	Ccp need clarification on alliance logos	4	216	TRUST
2014-07-15	Aziesta	CCP: Clothing optional	35	2,397	ANTICIPATION
2014-07-15	Michael Ruckert	Do People At Work Know You Play EVE?	147	7,320	FEAR
2014-07-15	El Zylcho	Do you dream of Eve?	31	798	SADNESS
2014-07-15	jwingender	Drastically Reduced Aurum Prices! Monocle Next?	41	1,900	NEUTRAL
2014-07-15	Brian Harrelstein	Dude, where's my login box?	40	1,783	NEUTRAL
2014-07-15	God Arthie	EULA & code of conduct	2	397	NEUTRAL
2014-07-15	Kally Krana	EVE Art (and a question that everyone can answer at some point)	20	1,662	JOY
2014-07-15	Prt Scr	log in issues	5	186	NEUTRAL
2014-07-15	Bexar Ying	Noob Question About Killboards	22	693	NEUTRAL
2014-07-15	Miichael Epic	Raven State Issue	64	2,513	JOY
2014-07-15	Jack Morrison	So many to go inactive	77	2,669	NEUTRAL
2014-07-15	Commander Spurty	Super Capital ship (Titans as well, not carriers or dreads) owners	48	2,035	SADNESS
2014-07-15	Derrick Miles	The Best and Worst Looking Ships in Eve	272	16,828	FEAR
2014-07-15	Caleb Seremshur	The definition of eve content	126	2,355	FEAR
2014-07-15	Altirius Saldiaro	Voice Attack or other VOX Software	25	2,426	JOY
2014-07-15	Prince Sanguine	What does your second toon focus in?	48	1,395	FEAR
2014-07-15	kami Taranogas	Where can i find the lowest populated high sec and low sec.	27	1,890	FEAR
2014-07-15	God Arthie	Why you shouldn't pay for eve	38	1,150	ANTICIPATION
2014-07-16	Toon Holding	**FIXED**Cant log in... again.... 'Unable to access remote info-...	9	219	FEAR
2014-07-16	ISD Ezwal	[Moved] Guidance required	0	37	FEAR
2014-07-16	ISD Ezwal	[Moved] Organize Character Bazaar By Skill Points or ISK	0	60	JOY
2014-07-16	ISD Ezwal	[Moved] Post pinups of your fine lady toon!	0	159	JOY
2014-07-16	ISD Ezwal	[Moved] Validation problems on login	0	78	FEAR
2014-07-16	Faridon Marrick	21 Day Free Trial	4	545	JOY
2014-07-16	No really Itsa'trap	Maxium Volume Exceeded !?	11	376	SURPRISE
2014-07-16	Flopsy Dlgaming	Podcast discussion of Eve from a new player perspective	39	819	SADNESS
2014-07-16	Acac Sunflyier	Question about industry and outposts	3	134	NEUTRAL
2014-07-16	Grobalobobob Bob	Question about RMT	40	1,571	NEUTRAL
2014-07-16	Amber Solaire	Updated Patch notes?	4	234	JOY
2014-07-16	Calvin Recline	When can i paint my thanatos lime green and neon fushia pink?	49	1,412	JOY
2014-07-16	Aiylah Nolen	zkillboard and eve-kill	10	619	NEUTRAL
2014-07-17	ISD Ezwal	[Moved] POLL ON WHICH ALLIANCE YOU WOULD WANT TO KICK OUT OF SO...	0	166	TRUST
2014-07-17	ISD Ezwal	[Moved] Ship comparison - need some help please	0	66	TRUST
2014-07-17	Trosh Aumer	Buddy Invite vs. Power of 2?	10	611	SURPRISE
2014-07-17	Bluespot85	Character locator channel	4	296	NEUTRAL
2014-07-17	Robert Sawyer	Fleet battle FPS	20	1,111	NEUTRAL
2014-07-17	Nerath Naaris	Forum posts for PLEX	19	720	FEAR
2014-07-17	Tho'mas	How do you handle eve burnout?	81	3,226	SADNESS
2014-07-17	Digital Messiah	Incursions need pvp	33	1,519	FEAR
2014-07-17	Pindleton Severasse	Injecting some fun into EVE	22	664	JOY
2014-07-17	Luna Lapointe	Lack of N.E.S clothing. (I can't believe I'm writing about t...	11	548	ANTICIPATION
2014-07-17	Ignatius Leopardi	PvE and Salvage Drones	7	354	NEUTRAL
2014-07-17	Spicy McGee	Scary Night!	4	307	JOY
2014-07-17	Bizzaro Stormy MurphDog	Skill Points for PLEX?	66	2,540	JOY
2014-07-17	Titania Hrothgar	the Power of API	56	2,198	SURPRISE
2014-07-17	Dal-Amara Furion	The Winning-Earning-Selling of "TIME"	29	756	DISGUST
2014-07-17	Namiene	Time for Skillpoints for plex ?	14	418	ANGER
2014-07-17	Jessie JoeCarr	What is this image?	11	455	JOY
2014-07-17	Da Dom	What is wrong with Eve's political metagame	42	1,769	DISGUST
2014-07-18	ISD Ezwal	[Moved] Event Horizon, the Eve killer?	0	242	FEAR
2014-07-18	Creamdream	Are there any threads left where Tippia hasn't posted in yet?	15	664	ANTICIPATION
2014-07-18	ForceM	Crius patchnotes	20	2,260	NEUTRAL
2014-07-18	Glathull	Derpty ****ing derp	32	1,229	SURPRISE
2014-07-18	Hiply Rustic	EvE	37	1,123	FEAR
2014-07-18	Nandhi	Eve Lore or background story ?	25	831	FEAR
2014-07-18	Anuba	Eve-Online Trailers	13	479	NEUTRAL
2014-07-18	Michael Ruckert	How Has Playing EVE Affected Your Sex Life?	111	3,831	FEAR
2014-07-18	Sil le	Loss of days when renewing subscription	14	664	NEUTRAL
2014-07-18	CCP Falcon	Post Downtime Unscheduled Server Reboot - 18/07/2014	18	979	SADNESS
2014-07-18	Nose' Feliciano	Useless stickies	7	601	JOY
2014-07-19	Illidana Drahner	automatic renewal, automatic payment???	7	388	NEUTRAL
2014-07-19	Yossarian Toralen	Faction Standing Warning	57	2,000	JOY
2014-07-19	Yokubou	I find myself training more then actually playing	22	745	JOY
2014-07-19	Freeism Saurfang	I think i found small typo in Crius Patch Note	20	1,594	SADNESS
2014-07-19	Dring Dingle	My Eve files getting pretty big..	10	794	SADNESS
2014-07-19	DrysonBennington	New Suggestions for Novelty Items	37	1,002	ANTICIPATION
2014-07-19	Rena Emishi	Risk = reward is a lie.	104	3,403	JOY
2014-07-19	Dracon Dolgorukov	Short Question About Jump Clones	11	591	NEUTRAL
2014-07-19	Hazzard	Solving the Mystery of Malaysia MH17	39	1,258	ANTICIPATION
2014-07-19	Rena Emishi	Unsure which forum to post in. Looking for advice on a lap top for e...	12	333	SADNESS
2014-07-20	Antihrist Pripravnik	Community drive for EVE Online Honest Trailer	31	2,329	SADNESS
2014-07-20	Hal Morsh	DID they just?	10	949	NEUTRAL
2014-07-20	Sierin Tohru	Launch client in custom resolution	14	685	JOY
2014-07-20	Rena Emishi	Making a alt.. question	13	290	SADNESS
2014-07-20	JxC Lyc	more news on the ship models that will be made	6	380	DISGUST
2014-07-20	Christus Estnatus Hemanseh	New Eden after Crius: a tale of 2 pictures	46	1,949	ANTICIPATION
2014-07-20	Andrew Shadows Shadow	Not able to log in	5	231	NEUTRAL
2014-07-20	Adriana Nolen	Plex Price Outlook	10	626	FEAR
2014-07-20	Azazil Amatin	Solo L4 mission with T1 guns	41	1,603	ANTICIPATION
2014-07-20	Solaine Talvanis	The point of sov nullsec?	74	1,735	NEUTRAL
2014-07-20	Uatu Goro	Top Subscription MMO in 2013, EVE Online 6 place	53	2,315	SURPRISE
2014-07-20	Calvin	Using Sine Waves to Analyze New Eden	28	954	TRUST
2014-07-21	Tennej	Account reduction	257	9,185	NEUTRAL
2014-07-21	Sanara Estidal	Alliance Security	13	479	SURPRISE
2014-07-21	Osi Shannara	API server offline for over 12 hours	10	383	ANGER
2014-07-21	lilol' me	CCP - Time for a new CEO	23	554	ANTICIPATION
2014-07-21	James Amril-Kesh	CCP and Alliance Logos	12	1,030	SURPRISE
2014-07-21	Chi'Nane T'Kal	Crius and the R.Db/R.A.M. situation	8	2,362	JOY
2014-07-21	bobbi Utama	Drone null needs soem love!!	14	521	JOY
2014-07-21	Elmira JF	Eveboard not updating	5	185	NEUTRAL
2014-07-21	Badowsky	Future Expansion Concerning PvE?	40	1,719	TRUST
2014-07-21	Avern	Getting involved in a community as a hauler, how ?	27	810	ANTICIPATION
2014-07-21	James Amril-Kesh	Hyperion needs to be a comprehensive sov and supercapital overhaul	118	3,838	NEUTRAL
2014-07-21	honeyboy304	Lets try this	9	187	NEUTRAL
2014-07-21	Arknos III	Mining barges are still not balanced properly	43	2,366	NEUTRAL
2014-07-21	ISD Cyberdyne	Moved: Suspect saving ship while being attacked in the middle of spa...	0	158	JOY
2014-07-21	Lucas Kell	NightmareX's opinion is probably more important than yours	42	913	NEUTRAL
2014-07-21	MasterEnt	PLEX Prices - the flip side	15	475	FEAR
2014-07-21	Slumber Hawk	POCO space comming available Meirakulf III	20	885	NEUTRAL
2014-07-21	Ai Mei	quick question	4	155	NEUTRAL
2014-07-21	Jango Cane	so back after a long time... where are the ice belts.	15	583	ANGER
2014-07-21	Kaidu Kahn	Starting the Crius upgrade downtime poll.	78	2,522	SURPRISE
2014-07-21	captain foivos	The Expansion After Crius	37	2,242	NEUTRAL
2014-07-21	M Overlord	What happened to damage states?	8	478	SADNESS
2014-07-21	LazyDeer	Why do players hate others for Auto piloting?	194	6,600	NEUTRAL
2014-07-22	Isaac Lobo	[delete it]	6	249	NEUTRAL
2014-07-22	Peter Raptor	30% loss in refining yield OVERNIGHT!	79	5,023	NEUTRAL
2014-07-22	Dally Lama	Can we please receive SP refunds for Anchoring V and Jury Rigging IV...	88	2,467	JOY
2014-07-22	sarah jane fibbonachie	CIRIUS PATCH " downtime late !	24	1,248	JOY
2014-07-22	JOSAL EXAN	Colors	17	488	NEUTRAL
2014-07-22	Galadriel Vasquez	CRIUS appreciation thread	81	3,021	JOY
2014-07-22	Anthar Thebess	CRIUS Bugged Players Online Count	3	313	TRUST
2014-07-22	Nalelmir Ahashion	Crius expansion pack being deployed	11	543	JOY
2014-07-22	Adriana Nolen	Crius is upon us	17	784	NEUTRAL
2014-07-22	Centurax	Crius: Assembly Arrays have NOT been overhauled	11	873	JOY
2014-07-22	Petra Hakaari	Crius: Pay to install a job, IN MY OWN POS???	108	5,522	DISGUST
2014-07-22	RAIN Arthie	Deployable Devices	35	1,101	NEUTRAL
2014-07-22	Azure Rayl	Eve Client Stuck APPLYING EVE_ONLINE_811393-812837_WIN.PATCH: 0.0%	11	509	FEAR
2014-07-22	Valdis Padecain	Gaining more time with an existing account.	6	208	DISGUST
2014-07-22	Trosh Aumer	Help on finding Graphics card plz!	29	750	TRUST
2014-07-22	ShahFluffers	Interesting quirk about the launcher	2	121	JOY
2014-07-22	Tom Gerard	iPhone support "spotty" at best.	13	405	JOY
2014-07-22	Kuroi Aurgnet	Lasers- why?	63	2,313	NEUTRAL
2014-07-22	Colten Tokila	Manufacturing, Grinding, & Plex oh my!	51	1,441	FEAR
2014-07-22	Gor Yo	more precise values for standings	3	180	NEUTRAL
2014-07-22	Xeris 7	My rant about the price of playing elitist EVE...get over it.	54	2,165	DISGUST
2014-07-22	Eternus8lux8lucis	Nevermind delete please found my problem all is right with the world...	2	176	SADNESS
2014-07-22	Solecist Project	No new clothes? Like ... at all?? Seriously? :O	127	2,874	JOY
2014-07-22	Carmen Electra	PLEX prices are out of control	82	3,485	FEAR
2014-07-22	Kuroi Aurgnet	post crius bawl thread	44	1,346	SADNESS
2014-07-22	MicDeath Titan	Read updated patch notes. I am a little bit happy, though I want mor...	5	427	SADNESS
2014-07-22	Budrick3	Refining Array is now a Compression Array...	7	573	NEUTRAL
2014-07-22	Freeism Saurfang	Releasing Mining Excel and Moon Material Excel	4	389	JOY
2014-07-22	TeNoumen Prime	So ... Crius UI	7	517	NEUTRAL
2014-07-22	Antihrist Pripravnik	So... have you reprocessed all the things?	38	1,583	NEUTRAL
2014-07-22	CCP Manifest	Some industry lore in celebration of Crius	8	800	JOY
2014-07-22	Irebura	Steam sale: Valid with regular EVE accounts?	3	268	DISGUST
2014-07-22	Joey Spokes	Team Bidding	5	332	NEUTRAL
2014-07-22	Elena Ranning	The things you do	21	574	NEUTRAL
2014-07-22	Remiel Pollard	The truth about ECM.	6	496	NEUTRAL
2014-07-22	Spicy McGee	update?	5	279	JOY
2014-07-22	Aurora Tali	Wonderfull	15	444	NEUTRAL
2014-07-23	Airdorn	"Added mysterious new beacon in Metropolis region..." (pat...	20	1,808	ANTICIPATION
2014-07-23	Guttripper	*looks into a crystal ball...	2	208	ANGER
2014-07-23	ISD Tyrozan	[Moved] Empty Skill	0	65	JOY
2014-07-23	Sturmwolke	Crius - R.A.M and Bounties	4	1,128	FEAR
2014-07-23	Milla Goodpussy	Crius Day 2... cry me an invention result	7	892	JOY
2014-07-23	AngelFood	English and Firing speed	39	1,614	NEUTRAL
2014-07-23	TimeFORa Selfie Garemoko	Eve is decaying	13	317	FEAR
2014-07-23	MeBiatch	if crius was not an indy expansion what would it be?	46	3,140	DISGUST
2014-07-23	Ruune en Gravonere	immersive....	81	2,357	NEUTRAL
2014-07-23	Drago Shouna	Launcher download	13	359	SADNESS
2014-07-23	sell666	module reprocessing penalty sucks!!!	40	1,855	JOY
2014-07-23	Hazzard	New Patch Suggestions	11	415	JOY
2014-07-23	Nose' Feliciano	Read this in somone's bio today	8	502	NEUTRAL
2014-07-23	Brock Nelson	Remember Ghost Training?	25	1,099	SADNESS
2014-07-23	kami Taranogas	Salvaging frozen corpses.	53	1,974	NEUTRAL
2014-07-23	Azure Rayl	Salvaging, The Forgotten Industrial Activity In Crius :(	46	2,411	JOY
2014-07-23	SandKid	Seeking Tablet to Play EvE - Please Give Suggestions	25	1,523	DISGUST
2014-07-23	Paynus Maiassus	Show Info Material Values of BPOs	2	293	NEUTRAL
2014-07-23	Rapscallion Jones	So what's the point of the Crius Feedback forum....	21	1,148	JOY
2014-07-23	La Nariz	Subscription Sales	33	1,199	NEUTRAL
2014-07-23	Ezio Burner	T3 Cost	5	405	ANTICIPATION
2014-07-23	Breytli Woelin	The end of the non-elite research corp	40	1,723	ANTICIPATION
2014-07-23	HanRolo	Viable ships	14	302	NEUTRAL
2014-07-23	Isaac Lobo	War Declaration: why to do it?	30	1,101	DISGUST
2014-07-23	Vger Starseed	You Refined what ?	1	237	NEUTRAL
2014-07-24	JOSAL EXAN	Bitter Vet disease	64	1,492	SURPRISE
2014-07-24	Alicina Goodbody	Can you reboot your machine after updating?	20	875	NEUTRAL
2014-07-24	Gelgar Windstrong	compressed ore ratios	1	116	DISGUST
2014-07-24	Crystal Lace	Giveaway	131	5,272	NEUTRAL
2014-07-24	Erutpar Ambient	In need of Reassurance about EvE	67	2,368	FEAR
2014-07-24	Blastil	Intel Atom, Windows 8, And Eve on a tablet?!	10	626	FEAR
2014-07-24	Thius Taxus Thellere	Is Gevlon Goblin the most impotent slumlord of highsec?	52	1,691	DISGUST
2014-07-24	Pine Marten	ISBoxer and you.	39	864	NEUTRAL
2014-07-24	Eleeyah Myrha	Launcher stuck again (just like every time)	22	609	DISGUST
2014-07-24	ElCholo	My Birthday Plans (Help Requested)	10	366	TRUST
2014-07-24	Ocih	Number Two MMO ever?	9	556	JOY
2014-07-24	Petra Hakaari	Old songs... gone?	3	197	NEUTRAL
2014-07-24	willem Serrenn	PRODUCTION CREW LOOKING FOR POTENTIAL TALK SHOW PERSONALITIES	4	403	JOY
2014-07-24	Peter Raptor	The Solution to 99% of Null being empty, useless, and unproductive.....	2	269	ANTICIPATION
2014-07-24	BrutalButUnfair	unable to connect 87.237.38.200 on port 26000	7	465	NEUTRAL
2014-07-24	Dalto Bane	Unpopular Opinion, post it here	149	4,161	NEUTRAL
2014-07-24	Count Szadek	WatchMojo.com Top10s - Top 10 MMORPGs of All Time	10	716	SADNESS
2014-07-24	Glathull	What are some things that we can agree on?	92	1,802	NEUTRAL
2014-07-24	Pine Marten	What is the first thing you loved about the game?	71	1,855	JOY
2014-07-24	Cherry Yeyo	Whatever Happened To...	19	568	JOY
2014-07-24	Pine Marten	Why does CCP ban people from eve over voice chat recordings	11	493	FEAR
2014-07-24	Jamwara DelCalicoe Ashley	Why is ISBoxer allowed?	18	437	NEUTRAL
2014-07-24	Andrea Keuvo	WTF is this BS with the drone avionics skill CCP?	176	15,841	SURPRISE
2014-07-25	Prince Spod	"Trying to save Illegal Skill Queue"	22	1,756	JOY
2014-07-25	Antihrist Pripravnik	[Resolved] Reimbursed skill points in Crius?	2	383	JOY
2014-07-25	De'Veldrin	Dev's Bored: Eve Client Why You take so long?	5	192	FEAR
2014-07-25	Selina Dyle	DID CCP NERF LOCAL SMACKTALK????!!!!!111	24	1,106	ANTICIPATION
2014-07-25	Frederick Nurks	DLA II - still not able to be put on-line	4	280	NEUTRAL
2014-07-25	Frederick Nurks	Drone Avionics even at level 5, can only activate DLA 1	1	324	FEAR
2014-07-25	Amarisen Gream	EVE: Death and Tax	31	1,001	DISGUST
2014-07-25	polly papercut	Eve's new executive producer	64	2,209	ANTICIPATION
2014-07-25	Budan Kado	Fixing Null, or at least a band aid	25	731	FEAR
2014-07-25	Iridan Rend	how many times have you heard...	52	1,264	NEUTRAL
2014-07-25	TharOkha	I find this old PLEX thread hillarous	48	2,334	FEAR
2014-07-25	Qoi	I made a list of old devblogs	12	318	NEUTRAL
2014-07-25	Fitness Regiment	I see services for ISK, got a question!	21	950	FEAR
2014-07-25	IIIIIIIIIIBIIIIIIIIII Tokila	invitation	3	119	JOY
2014-07-25	Xintri Ra'Virr	Is Eve Online doomed?	67	2,574	FEAR
2014-07-25	Lar Tadaruwa	New Free Blog.	13	582	JOY
2014-07-25	IIIIIIIIIIBIIIIIIIIII Tokila	New industry	5	197	JOY
2014-07-25	Rose of Shadow	Oh! The confusion...	22	895	JOY
2014-07-25	zavazingo	Petition delay about stolen &Hacked Accounts	10	301	ANGER
2014-07-25	Rialen	so what is in the next expansion?	20	1,317	NEUTRAL
2014-07-25	Rayo Atra	Someone stole my sword!	3	221	FEAR
2014-07-25	Eaveet Aevvoreena	Station Ship Rotation Counter-Thingy	5	265	DISGUST
2014-07-25	Xavier Liche	Super Nova	4	230	SADNESS
2014-07-25	Ramona McCandless	Terrible Tory Tells Gold-Thieves To Toss Off	62	1,741	NEUTRAL
2014-07-25	Arrigo Glokta	unable to connect to 87.237.38.200 on port 26000	16	1,810	NEUTRAL
2014-07-25	LazyDeer	Why are destroyers so useless?	85	2,402	JOY
2014-07-25	Budrick3	Why does it cost ISK to Research and Manufacture in the POS?	134	7,022	JOY
2014-07-26	Trajanus Caesar	Amarr Bloodline Inquiry	7	246	NEUTRAL
2014-07-26	Fixy FixIT	Broken Market	10	879	NEUTRAL
2014-07-26	Phoenix22	CCP is becoming next to a blizzard	17	444	FEAR
2014-07-26	Phoenix vajaa	CCP where you spending your moneys?	95	2,785	ANTICIPATION
2014-07-26	Nexus Day	Clearer lines between security status'	14	413	JOY
2014-07-26	Aikasse	CPU Going Nuts / Dead RAM	43	1,634	FEAR
2014-07-26	David Koen	Fleet management needs improvements	12	467	NEUTRAL
2014-07-26	Lucas Kell	Is this harassment?	201	2,967	JOY
2014-07-26	Winthorp	Jita Down	44	3,049	JOY
2014-07-26	Hosto Jadara	Kador v Tash-Murkon	12	443	NEUTRAL
2014-07-26	Wedgie Nelson	Market not ready?	5	591	NEUTRAL
2014-07-26	Denize	Material Efficiency Refund?	65	2,143	NEUTRAL
2014-07-26	Aiylah Nolen	Offline Mode	24	1,316	NEUTRAL
2014-07-26	Nexus Day	Player paths	6	194	NEUTRAL
2014-07-26	Janikl Janeczek	Powergrid nerf?	6	293	NEUTRAL
2014-07-26	Peaceful Makbema	PVE? NO,only PVC(CCP).Maybe I should leave EVE too	224	6,180	FEAR
2014-07-26	Kerono Thalmor	Racial Encryption Methods	4	241	NEUTRAL
2014-07-26	Otuk Andven	Should I give up on Null?	107	4,390	NEUTRAL
2014-07-26	Alex Kyubei	So CCP love fascism terrorism and putin?	28	945	SADNESS
2014-07-26	RAIN Arthie	Station Salvaging	17	553	DISGUST
2014-07-26	Mario Putzo	Time for some changes CCP?	63	2,704	ANTICIPATION
2014-07-26	Ocih	Welcoming our new overlord	1	301	JOY
2014-07-27	Jango Cane	Any news on what the next mini expansion will bring?	52	2,024	JOY
2014-07-27	Boreas Santos	Cannot Add Corporation Contact	6	220	FEAR
2014-07-27	Ekaterina 'Ghetto' Thurn	CCP Seagul Q&A on subdreddit comments.	15	880	FEAR
2014-07-27	Thatyellowdevil Jaynara	Corp Woes, I love the way it lies.	40	1,886	DISGUST
2014-07-27	polly papercut	Delete	4	161	NEUTRAL
2014-07-27	Emily Utrigas	Free 21 Day Trial Invite	2	426	JOY
2014-07-27	Pelorios	Hi, bye, yeah I too recently returned to EVE. Guess what happened!	37	1,103	SURPRISE
2014-07-27	Pelorios	Hi, bye, yeah I too recently returned to EVE. Guess what happened!	37	1,104	SURPRISE
2014-07-27	Otuk Andven	How do people support the billion ISK pod?	28	1,165	NEUTRAL
2014-07-27	Mikhem	My most immersive EVE moments	1	183	DISGUST
2014-07-27	Reclusive Achasse	Plex Giveaway	5	294	FEAR
2014-07-27	Hadrian Zorn	Returning player, which char to choose ?	10	366	NEUTRAL
2014-07-27	LUMINOUS SPIRIT	suicide ganking and pedophilia - a common solution?	27	1,593	JOY
2014-07-27	Trader168510351	What happens if you bump a cyno ship off grid?	26	1,447	FEAR
2014-07-27	Frederick Nurks	When is CCP going to Show drone damage when in bay	9	485	ANTICIPATION
2014-07-27	Zinther Del'Ara	Would this help with suicide gankings?	50	1,742	JOY
2014-07-28	Elzon1	"Minmatar Advanced Outpost Refinery Platform Blueprint"	7	432	JOY
2014-07-28	Brutus Le'montac	Aaaand... drone link augmentors dont work AGAIN.	13	643	ANGER
2014-07-28	Dubir Shazih	Amarr Ops Jacket	14	749	JOY
2014-07-28	Nose' Feliciano	CCP Seagull is a Hottie.	5	531	FEAR
2014-07-28	NightmareX	Dude, where did my war targets in my 'War Target' overview t...	103	2,365	JOY
2014-07-28	Mahadiva	How do I salvage my alt account?	26	985	SADNESS
2014-07-28	Tennej	I always read how Hi-sec has been buffed.	213	3,812	NEUTRAL
2014-07-28	Tizona	IOError: [Errno 13] Permission denied	11	457	JOY
2014-07-28	virm pasuul	is this a bug with the new patch or just me not understanding?	1	230	JOY
2014-07-28	Triakis Cadelanne	Maths : calculating armor repair amount	20	627	TRUST
2014-07-28	IIIIIIIIIIBIIIIIIIIII Tokila	New industry: Job cost	11	539	JOY
2014-07-28	Ryu JinnoTetsu Gengod	Null Sec Angel Cartel Mission Running/PvP	7	318	FEAR
2014-07-28	RAIN Arthie	Project Leigon	58	1,492	NEUTRAL
2014-07-28	Don Aubaris	Requiem for a POS	66	2,828	NEUTRAL
2014-07-28	Isky Derp	Selling spreadsheets, Yes or no?	21	655	NEUTRAL
2014-07-28	Rena Emishi	The prospect is amazing.	32	1,921	NEUTRAL
2014-07-28	Poen	Titan - What's the point?	44	2,023	JOY
2014-07-28	Rhiannon Marius	Uhmm thanks but why?	14	530	NEUTRAL
2014-07-28	Gil Warden	Unable to connect to billing server. Please try again later.	2	110	TRUST
2014-07-28	CCP Peligro	Update from Team Security (graphs within!)	116	6,897	TRUST
2014-07-29	Balaster McNugget	A lot of people said that this patch helps reduce RSI...	51	1,446	SADNESS
2014-07-29	Tennej	Anybody know what happened to the new Fanfest Dominix model shown	48	2,813	TRUST
2014-07-29	Ashlen Zateki	DLA II and Drone Avionics	20	1,233	JOY
2014-07-29	Allmightymichi	drone link augmentator II	3	195	JOY
2014-07-29	Plasmin	Eve Patcher is not working - Help!	39	1,876	DISGUST
2014-07-29	Trajanus Caesar	EVE server stability Inquiry	20	1,390	ANGER
2014-07-29	Frederick Oclania	Fastest way for a beginner to make enough money for a cruiser?	72	3,496	TRUST
2014-07-29	Helicia b	how to play eve using isk ? when ETC IS dead	14	647	JOY
2014-07-29	IIIIIIIIIIBIIIIIIIIII Tokila	iP logger links	15	635	ANGER
2014-07-29	Tamas Bekker	Its time. Remove the roqual from the game... And do the following	38	979	SADNESS
2014-07-29	Nose' Feliciano	Just lock this...I got my answer.	23	554	NEUTRAL
2014-07-29	Faparazzi Bellsmell	Look at my face!	35	854	NEUTRAL
2014-07-29	Anthar Thebess	Making Policies Clear : TOS and Third Party Policy	75	3,962	JOY
2014-07-29	Coffee Rocks	Memorial: John Bellicose	70	4,758	NEUTRAL
2014-07-29	Da Dom	PvE wars: The empires strike back	113	2,683	NEUTRAL
2014-07-29	Kalishka Ashkulf	Terrorism!	68	1,772	NEUTRAL
2014-07-29	Tom Gerard	Today I learned: Ellipsis	23	825	NEUTRAL
2014-07-29	enotsmirb	??????? Drones Drones baby! ??????	34	1,132	NEUTRAL
2014-07-30	Kan'loch Lacoud	#freewheniaminspace	95	2,323	NEUTRAL
2014-07-30	Calvin Recline	A sandbox.	10	282	NEUTRAL
2014-07-30	BrutalButUnfair	all hail wheniaminspace	27	859	NEUTRAL
2014-07-30	HORAE Deteis	Alliance Structure need Expanding	7	267	SURPRISE
2014-07-30	Prize Bot	As an Icelandic Citizen I am Worried	3	421	JOY
2014-07-30	Xuixien	Dear CCP	8	303	FEAR
2014-07-30	Halaster Blackcloak	Dear CCP	3	208	FEAR
2014-07-30	General Nusense	Dear Goon Pets (thats all of you in the CFC who are not in GSF MK 3)	145	5,839	JOY
2014-07-30	Tycas	Discussion about DISCUSSION about wheniaminspace's ban	16	908	NEUTRAL
2014-07-30	ugly inside	eve just got real!... serious?	19	482	JOY
2014-07-30	Sirius Jr	GM or CCP	23	606	FEAR
2014-07-30	Lothras Andastar	Happy "Eve is dying" day!	62	3,476	FEAR
2014-07-30	Plug in Baby	Hauling Overpriced Cargo	1	229	NEUTRAL
2014-07-30	Shakale Steinberg	I am interested in becoming a bounty Hunter.	41	1,479	NEUTRAL
2014-07-30	Juviana	If you're banning Wheniaminspace	8	1,025	DISGUST
2014-07-30	Belt Scout	Internet Spaceships	2	203	NEUTRAL
2014-07-30	Clolo	Is CCP Seagull going to do another AMA on Reddit?	38	1,579	SADNESS
2014-07-30	JTClone Ares	Me VS. the CODE??	44	1,289	NEUTRAL
2014-07-30	Paynus Maiassus	Name Change: From "Eve Online" to "Goonwin"	27	751	FEAR
2014-07-30	Varn Sotisarin	New Order of Highsec is one big protection-racket-scam, confirmation	42	1,126	TRUST
2014-07-30	Stu Francansini	Nice Ships	21	717	NEUTRAL
2014-07-30	AUTMasterchief	No Moderate Asteroid Cluster after DT	9	336	NEUTRAL
2014-07-30	Mahadiva	Purpose of flashlight on supercaps?	24	821	NEUTRAL
2014-07-30	Heavypredator Singh	Random materials usage	7	188	NEUTRAL
2014-07-30	Siris Dethol	Rig Supplier	5	343	JOY
2014-07-30	Staten Island	Save the Whales: Buffing the Orca until it is a Blackfish	14	461	NEUTRAL
2014-07-30	Mica Kylez	So.. We can't talk about bans??	2	266	ANTICIPATION
2014-07-30	Robert Sawyer	Stuck in WH Space	16	640	SADNESS
2014-07-30	Big Dallocort	Support tickets	15	963	NEUTRAL
2014-07-30	SelenaGomez	This is wrong CCP	1	295	ANTICIPATION
2014-07-30	Robert Sawyer	WH Sites - help needed	4	124	SADNESS
2014-07-30	Current Habit	When will it stop?	1	458	NEUTRAL
2014-07-30	Nose' Feliciano	Why is the EVE client bloated with useless data?	30	1,181	FEAR
2014-07-31	Stormguard Storm	#freespace	15	620	NEUTRAL
2014-07-31	Bikini Sunrise	*YA* Increase skill points learning time.	28	1,543	TRUST
2014-07-31	Ashlar Maidstone	Cap on Contacts Lists??	2	238	FEAR
2014-07-31	Stoseph Stuarts	Cloud Ring Moons Probed, Here Are The Results!	35	1,522	NEUTRAL
2014-07-31	Kalishka Ashkulf	Contract Bug?	16	724	JOY
2014-07-31	probag Bear	Crius 1.6 patchnotes	14	1,392	NEUTRAL
2014-07-31	412nv Yaken	Dear my Fellow Gankers	22	679	JOY
2014-07-31	Tom Gerard	Do you want to get eSports?	14	503	ANTICIPATION
2014-07-31	Jina Lock	HELP - Your Support Tickets - (In-Game)	15	431	TRUST
2014-07-31	Alina Emily	High Security Anomolies - Dread Guristas Loot Table - Why God?	44	2,189	JOY
2014-07-31	CanJitaCountto 10	ISD Dorrim Barstorlode is Asleep Discuss Bounty Hunting	13	481	JOY
2014-07-31	Herr Wilkus	List of legit topics that are automatically locked as trolling: Go!	21	682	JOY
2014-07-31	bryce davis69	need to transfer 3months membership betwween accounts??	14	598	TRUST
2014-07-31	celebro	New UI animation!	1	152	JOY
2014-07-31	Digital Messiah	Refunding skill points in industry	64	2,730	JOY
2014-07-31	Wenda M'mbala	Renting space as a one man corp.	52	2,689	TRUST
2014-07-31	Zean Wurm	Starting out?	36	1,351	NEUTRAL
2014-07-31	Nose' Feliciano	Trolling	1	148	JOY
2014-07-31	CODE Agent AC	Venturing for August.	17	658	NEUTRAL
2014-07-31	Isaac Lobo	Where can i report an exploit?	20	1,842	NEUTRAL
2014-07-31	isk4trade	Why must I run repair.exe after every (almost daily) patch ?	26	982	SADNESS
2014-08-01	TlTlTlTlTl Enaka	Aggro timer	6	203	JOY
2014-08-01	Yarda Black	API question	3	236	NEUTRAL
2014-08-01	Jolie Bindoa	Buff low sec mining a wee bit.	48	1,308	FEAR
2014-08-01	David Koen	Fractional Warfare balance	28	770	NEUTRAL
2014-08-01	Zora'e	Giving CCP Props where it's due.	23	1,248	FEAR
2014-08-01	Prio Firn	Is there still any use for corp standings to factions?	11	374	ANGER
2014-08-01	T0adwart	PLEASE HELP!	11	641	TRUST
2014-08-01	Lord Amaterasu	Question about the new industry window.	6	166	JOY
2014-08-01	Miss Twinkie	Remove Drone Assist	33	1,734	FEAR
2014-08-01	Daenika	Ship preview window camera	6	352	JOY
2014-08-01	Chewytowel Haklar	Too late to the game to matter.	144	5,390	JOY
2014-08-01	Amarant'h	WH entrance bug?	11	561	SADNESS
2014-08-02	Leeroyy Jenkinss	100% CPU 1 client	11	252	JOY
2014-08-02	Nandhi	CCP - next patch lore ;)	15	682	JOY
2014-08-02	JP Dante	Clairification: Power of 2 promotion and Multiple Character Training	21	967	DISGUST
2014-08-02	glowreef1	Contract items limit?	10	301	JOY
2014-08-02	Nocabym Taetonod	EveMon Industry alternative	5	574	FEAR
2014-08-02	Nose' Feliciano	I love this guy's attitude	30	2,542	JOY
2014-08-02	Tom Gerard	Librarian Class Vessels	44	1,594	NEUTRAL
2014-08-02	Medalyn Isis	Rigs	11	571	NEUTRAL
2014-08-02	Anthar Thebess	Sov and Capital changes - Time line & commitment from CCP side	178	4,840	ANTICIPATION
2014-08-02	Xenuria	Spooking is the New ~Meta~	58	1,922	JOY
2014-08-02	Stu Pendisdick	The server is cycling a 5 second countdown	3	203	FEAR
2014-08-02	Lady Spank	This game is like Titanic Movie	69	3,331	SADNESS
2014-08-02	Big Lynx	Your adrenaline moment	31	1,077	NEUTRAL
2014-08-02	Zargo Den'Ka	Zephyr	8	474	NEUTRAL
2014-08-03	Kirosov	+1 neutral in local	3	356	NEUTRAL
2014-08-03	bryce davis69	automated way to mine a moon/roid belt	18	1,090	ANTICIPATION
2014-08-03	NightmareX	Did you see that the TIDI in Jita went nuts earlier?	56	1,777	SADNESS
2014-08-03	LUMINOUS SPIRIT	lost adrenaline rush from pvp a while ago... and you?	50	1,834	SADNESS
2014-08-03	Eto Tekai	New deployable needed	43	896	JOY
2014-08-04	RAIN Arthie	"The Code" revisited.	11	406	NEUTRAL
2014-08-04	Laiana Reed	A Quick message.	38	947	NEUTRAL
2014-08-04	BlackBird YU	Acc ban or not ?	32	1,231	JOY
2014-08-04	Khergit Deserters	Bonus Room, Rd 2	94	2,326	TRUST
2014-08-04	Quarolinan Zarianxos	Can I run eve?	11	332	FEAR
2014-08-04	Nandhi	Gila Vs other Cruiser Sized ships	21	1,470	SADNESS
2014-08-04	Robert Sawyer	Goonswarm and The Goonwaffe	142	5,631	NEUTRAL
2014-08-04	I'm A Potato	Hi	25	712	NEUTRAL
2014-08-04	TERGO Investment Banker	War Dec Question - Clarification	2	202	JOY
2014-08-05	MissTune	Are macros allowed?	34	792	NEUTRAL
2014-08-05	Paul Panala	Calculating Resists	29	832	NEUTRAL
2014-08-05	Shamu Rider	connect eve to steam?	3	140	DISGUST
2014-08-05	Stoseph Stuarts	Grudges, The Fuel of Eve Online?	86	2,429	FEAR
2014-08-05	Aysa Niminen	Hey, General! I need a friend or five.	32	1,178	JOY
2014-08-05	Sven Inneson	Hyperion Excitement	132	5,836	NEUTRAL
2014-08-05	Dangeresque Too	Industry window lag?	11	420	NEUTRAL
2014-08-05	Clyde Barrows	Please ! Please ! Please me , CCP .	12	525	FEAR
2014-08-05	MissTune	PVP and how	11	473	FEAR
2014-08-05	Darth Ah'Na-tik	We need a new forums software	65	1,117	JOY
2014-08-05	I'm A Potato	Welcome to ***** Tuesday	10	246	JOY
2014-08-06	Alexa Coates	3D Printed Ships?	2	238	JOY
2014-08-06	Mephiztopheleze	A newbie's look at EVE.....	7	484	FEAR
2014-08-06	Feawen	CCP Please Fix Bio URL for https://	18	723	FEAR
2014-08-06	Soldarius	CCP: This is your new player experience talking	42	1,613	ANTICIPATION
2014-08-06	Hussain	Eve combat log parser	12	531	FEAR
2014-08-06	Legetus Shmoof Metallii	EVE compatibility with Nvidia Gamestream	5	427	FEAR
2014-08-06	Licio Caleb	How can EVE retain new players	254	5,464	SADNESS
2014-08-06	Firebird Pollard	How do Garde work	13	815	NEUTRAL
2014-08-06	Dutchess Farrah	I'm starting another Cloaky Camper Thread	94	1,308	FEAR
2014-08-06	Kitano	Looking for old comrades	7	570	NEUTRAL
2014-08-06	ROAR Exodus	Material increases and decreases.	7	344	NEUTRAL
2014-08-06	ACY GTMI	Mining Corps With PvE Branches. Has Anyone Seen This Work?	97	2,468	TRUST
2014-08-06	Dairokuten Maoh	My take on the current stagnation	86	2,862	NEUTRAL
2014-08-06	Medalyn Isis	New Drone Meta OP?	20	1,629	ANTICIPATION
2014-08-06	Garia666	once in a life time oppurtunity 1 ,5 hours to go Live feed has start...	3	296	TRUST
2014-08-06	Saisin	When can we expect the end of downtime?	41	1,339	NEUTRAL
2014-08-06	Nendail Smith	Who else can I contact?	12	476	NEUTRAL
2014-08-06	I HEART FACE	Why is wheniaminspace unbanned?	32	1,444	NEUTRAL
2014-08-07	TharOkha	camera in fitting window	2	128	JOY
2014-08-07	Seth's Dead	Drone agro changes?	15	443	JOY
2014-08-07	Rise Andfall	exploration and combat signature loot nerfed?	12	611	DISGUST
2014-08-07	Feawen	Goodbye Cruel World!	28	1,137	SADNESS
2014-08-07	Rosolo Refili	Gorgeous ship, Ugly Meta	66	2,816	DISGUST
2014-08-07	Glathull	How can EvE get rid of players?	54	1,440	SADNESS
2014-08-07	Herr Wilkus	How do I get this guy out of MY wormhole?	41	1,877	SADNESS
2014-08-07	LazyDeer	How much does wars cost per week to renew?	8	580	ANGER
2014-08-07	Kenisk	Mining drones Binding Key?	27	1,030	TRUST
2014-08-07	O2 jayjay	Multi Boxing for Unfair game play is bannable. Close Thread please	176	2,936	JOY
2014-08-07	Christina Project	Thanks, CCP, for buffing outlaw mechanics in HS a bit ! <3 <3	36	2,657	DISGUST
2014-08-07	CCP Falcon	Unscheduled Downtime Extension - 07/08/2014	8	711	NEUTRAL
2014-08-07	Bayonnefrog	where do fleet names come from?	30	1,177	NEUTRAL
2014-08-08	Spaceman Jack	50% Increase in Jump Fuel	92	3,142	JOY
2014-08-08	Coffee Rocks	Broadcast for Reps (Get help if you're suicidal)	83	3,637	DISGUST
2014-08-08	Demonfist	can or will eve put an acct on hold on request?	70	1,984	JOY
2014-08-08	Otuk Andven	Connecting with the community	10	373	NEUTRAL
2014-08-08	Crazy Mineer	eve is what you make it :)	13	504	FEAR
2014-08-08	Cloon McCloon	Firing Order Question	16	566	NEUTRAL
2014-08-08	Captain Soju	First ship lost - I levelled up!	31	1,246	FEAR
2014-08-08	Hal Morsh	For people who havn't seen this trailer yet.. PLAYER STARGATEZ!	35	1,658	ANTICIPATION
2014-08-08	Ireland VonVicious	Found boobie glitch.	38	1,652	NEUTRAL
2014-08-08	Jake Entar	Friend invite to game	3	185	SADNESS
2014-08-08	Kanuti	I would like to see a significant change in the game!	50	702	FEAR
2014-08-08	Mikhem	Link library to EVE music	38	1,701	FEAR
2014-08-08	Tennej	Maybe Eve isn't dying after all....	43	1,743	ANTICIPATION
2014-08-08	Nakor Fubar	Monument waste of time	74	2,118	DISGUST
2014-08-08	Miichael Epic	Nevermind.	24	681	NEUTRAL
2014-08-08	Xerxes Fehrnah	Perspective from a New Player	100	4,163	JOY
2014-08-08	ACY GTMI	Questions About A Level 5 Team	8	330	NEUTRAL
2014-08-08	LUMINOUS SPIRIT	siggy question	2	134	NEUTRAL
2014-08-08	Nightwing	Still can NOT deliver build jobs post patch	22	1,015	JOY
2014-08-08	Noriko Mai	Various Artists - New Eden Logs (Eng)	2	190	SADNESS
2014-08-09	Hal Morsh	A bug that should be a feature.	5	266	NEUTRAL
2014-08-09	Senyu Takashi	Coalition map 29.3.2014 - 8.8.2014	11	772	TRUST
2014-08-09	Grumis Talford	Do you enjoy how fleets are ran?	33	1,055	ANGER
2014-08-09	Ian Han	Ian Han's very first exploration tale	4	212	JOY
2014-08-09	Robert Sawyer	Launcher bug - help needed!	21	519	SURPRISE
2014-08-09	Thulium Strauss	Suggestion for Next Patch	8	304	SADNESS
2014-08-09	UltraSplash	Using Concord for protection	25	982	TRUST
2014-08-09	Toridaal Sabezan	War Dec'ing has become an abusive tool among other things.	115	2,100	DISGUST
2014-08-09	Lorlen Nalelmir	What do you do while waiting?	21	553	NEUTRAL
2014-08-09	Glathull	what local would look like if eve were only full of awesome people	48	837	FEAR
2014-08-09	Cipher Jones	Whats your favorite nerf?	77	2,703	JOY
2014-08-10	Red-Black-Frog	Cloaking module changes?	83	1,620	NEUTRAL
2014-08-10	Nick Necro Flamel	Closed	83	2,679	NEUTRAL
2014-08-10	Scythian Painspike	Help all sp gone	49	2,048	TRUST
2014-08-10	Aphsalar Khan	Help please, Logistics	9	467	TRUST
2014-08-10	Mira Robinson	How to fix mining?	90	1,847	NEUTRAL
2014-08-10	Claira Sombra	I got ganked...	28	1,438	NEUTRAL
2014-08-10	Herr Wilkus	I love James315's math here.	24	1,659	NEUTRAL
2014-08-10	Captain Soju	Looking for a widely used API	3	224	NEUTRAL
2014-08-10	TangleTop Lennelluc	Lots Of Ships Passing Thru; How Do I Find Out Where They're Goin...	7	539	TRUST
2014-08-10	Robert Sawyer	Need an EVE therapist here...	91	2,492	FEAR
2014-08-10	Mara Tessidar	Nullsec Data Sites and Crius: A Missed Opportunity	16	798	NEUTRAL
2014-08-10	Zeus Khardula	Omen skin	4	368	NEUTRAL
2014-08-10	Mercury's Child	Slowly grinding faction standing for trader	31	1,176	TRUST
2014-08-10	Babylonian Haute	State issue Raven	44	2,217	JOY
2014-08-10	Xenuria	The Cambian: Such Fit!	28	951	ANTICIPATION
2014-08-10	Gor Yo	warp drive active!	46	1,730	TRUST
2014-08-11	Dring Dingle	Black pop up info box thing.	5	219	SURPRISE
2014-08-11	Shaklu	FW Forum channel?	4	142	NEUTRAL
2014-08-11	Kate Sallow	Headshot FCs?	6	570	NEUTRAL
2014-08-11	Orion Nex	High Sec War Dec Mechanics	36	808	JOY
2014-08-11	Hal Morsh	I can't fly an ishtar yet, but.	5	488	ANTICIPATION
2014-08-11	Edivad Rmaseyt	I need Explanation about the "Faction Standings Repair Plan&quo...	2	154	SADNESS
2014-08-11	Xela Kcaneoh	Is CCP Just Lying To Us?	15	642	FEAR
2014-08-11	Eulalinda	Is Eve API busted?	3	179	FEAR
2014-08-11	Matrim Boirelle	Issue anchoring/onling modules at POS	10	891	NEUTRAL
2014-08-11	Robert Sawyer	Killboard - Salty Days	19	617	NEUTRAL
2014-08-11	Shaklu	Looking for Battleship PVP Vids	26	1,323	SADNESS
2014-08-11	Captain Soju	Medicine for Bittervet syndrome: Remember the noob times!	13	579	NEUTRAL
2014-08-11	Aleria Jones	new to eve have questions	22	743	SADNESS
2014-08-11	KATASKOPOS	Qu'elle dommage Erebus en feu	9	335	JOY
2014-08-11	Charax Bouclier	So, who is in charge of this joint?	35	1,432	JOY
2014-08-11	James 3l5	The Salvation of Hi Sec and all New Eden	19	542	SADNESS
2014-08-11	Eternus8lux8lucis	The Way Color Moves Us In Eve	21	624	SURPRISE
2014-08-11	Plex SellingTool	To Gank or Not to Gank.	44	1,620	NEUTRAL
2014-08-11	Orion Nex	Unsubbing this account	5	349	NEUTRAL
2014-08-12	Hephaistion Abdikadir	[:evil:][:evil:][:twisted][:twisted]	11	472	JOY
2014-08-12	Dring Dingle	Are the servers crapping out?	5	688	NEUTRAL
2014-08-12	Mohamad Transporte	Bypass this! A new idea for null sec sov mechanic	42	1,169	JOY
2014-08-12	Makari Aeron	Day 5: No GM Response	2	625	DISGUST
2014-08-12	Fernando Lovelace	Disconnect, and now everything screwed.	1	615	NEUTRAL
2014-08-12	metalravenous	Excited for more tool tips \o/	12	468	JOY
2014-08-12	Magnus Orly	FU blobs of EVE	21	451	FEAR
2014-08-12	Xercodo	Lego Rifter? Meet Lego Hurricane	26	1,504	JOY
2014-08-12	Tye Califax	Level 3 missions, BCs, and isk	11	461	NEUTRAL
2014-08-12	Seth's Dead	Market authorites were unable to process your order. Please try agai...	1	213	SURPRISE
2014-08-12	LUMINOUS SPIRIT	Nestor still junk.	8	507	TRUST
2014-08-12	loonitunen	problems whit login and webpage	7	503	NEUTRAL
2014-08-12	Obunagawe	Received an illegal response from billing server.	27	685	DISGUST
2014-08-12	Alenn G'kar	RefTypeId	8	271	NEUTRAL
2014-08-12	Trader168510351	So, why is the margin trading scam still allowed?	16	1,305	SURPRISE
2014-08-12	Thomas Hurt	Split TQ into US/European servers	3	647	FEAR
2014-08-12	Tweek Etimua	Started a new corp and looking for some advise.	20	1,312	ANTICIPATION
2014-08-12	BoBoZoBo	The saddest thing in EVE...	35	1,497	SURPRISE
2014-08-12	CCP Falcon	Tranquility in VIP Mode - Login & Connection Issues - 12/08/2014	669	22,889	SURPRISE
2014-08-12	Aijle Mijleroff	where GMs?	14	695	NEUTRAL
2014-08-13	02 JayJay	2nd training que?	14	452	FEAR
2014-08-13	Nalha Saldana	API calls list	2	206	NEUTRAL
2014-08-13	Darth A30NZ	CCP the Alliance Tournament YouTube and you	16	930	SURPRISE
2014-08-13	Unsuccessful At Everything	CQ Fedo - Show your support!	39	1,081	NEUTRAL
2014-08-13	Belt Scout	Enough's enough. I QUIT!!!	29	1,014	NEUTRAL
2014-08-13	smith Pappotte	error 503	3	133	JOY
2014-08-13	virm pasuul	Eve ELUA query.	11	342	FEAR
2014-08-13	Acac Sunflyier	I wish there was a way	21	558	DISGUST
2014-08-13	RegardIess	Infinite point = Infinite warp Stab	60	2,553	NEUTRAL
2014-08-13	Ssabat Thraxx	Is there a way to see unused SP on a non-subbed character?	4	133	ANTICIPATION
2014-08-13	Cobratank Willson	ISD is there a backup	9	343	TRUST
2014-08-13	Ms Forums	LOCK IT FOR CHRIST'S SAKE!!!	165	2,509	JOY
2014-08-13	Ms Forums	New and Old Portraits	31	801	JOY
2014-08-13	CCP Falcon	SCHEDULED DOWNTIME EXTENSION - 14/08/2014	15	895	NEUTRAL
2014-08-13	Xuixien	So I'm a writer of EVE related things now. I wrote about mining.	108	2,312	FEAR
[truncated: 2,588 more rows]
