# Supplementary material for: Virtual World Currency Value Fluctuation Prediction System Based on User Sentiment Analysis
Source: PLoS One. 2015 Aug 4;10(8):e0132944. doi: 10.1371/journal.pone.0132944 (PMC4524693; doi:10.1371/journal.pone.0132944)
Supplement: S3 Table — (CSV) [file pone.0132944.s003.csv]

created_date	author	headline	reply	view	emotion
2009-11-22	satoshi	Repost: Bitcoin Maturation	2	6894	NEUTRAL
2009-11-22	satoshi	Repost: Request: Make this anonymous?	8	4580	TRUST
2009-11-22	satoshi	Welcome to the new Bitcoin forum!	160	23686	ANTICIPATION
2009-11-25	satoshi	Repost: How anonymous are bitcoins?	8	10602	TRUST
2009-11-27	satoshi	[OLD THREAD] Bitcoin version 0.2 development status	2	2625	JOY
2009-11-27	satoshi	Repost: Linux/UNIX compile	2	9420	TRUST
2009-12-10	SmokeTooMuch	Questions about Bitcoin	7	10166	NEUTRAL
2010-01-01	AgoraMutual	Is my second Transaction working correctly? +Transfer Question	4	2805	JOY
2010-01-22	NewLibertyStandard	Marketplace	17	3955	NEUTRAL
2010-01-27	riX	Poll - Why are you generating BitCoins?	12	3621	JOY
2010-02-01	BitcoinFX	Additional Bitcoin Security Software and Other Useful Applications	3	2374	JOY
2010-02-03	Suggester	Suggestions to significantly increase bitcoin's users	33	6957	NEUTRAL
2010-02-05	NewLibertyStandard	Bitcoin Currency Symbol ?	178	38469	JOY
2010-02-05	satoshi	Proof-of-work difficulty increasing	73	16389	NEUTRAL
2010-02-07	sirius	Make your "we accept Bitcoin" logo	36	11468	SADNESS
2010-02-08	satoshi	Bitcoin client and website translation	15	5948	JOY
2010-02-10	theymos	What's with this odd generation?	12	4310	JOY
2010-02-21	satoshi	Post your static IP	68	10483	SADNESS
2010-02-23	NewLibertyStandard	Bitcoin Address Collisions	20	9907	NEUTRAL
2010-02-24	satoshi	New icon/logo	36	14935	JOY
2010-02-28	NewLibertyStandard	Pros and Cons of Anonymous Digital Cash	42	110282	TRUST
2010-03-08	NewLibertyStandard	Suggestion: Payment Return Addresses	13	36178	JOY
2010-03-14	The Madhatter	Bitcoin and LETS	5	1611	NEUTRAL
2010-03-18	BitcoinFX	New Bitcoin Users - Read This ! (Bitcoin Preservation)	4	2892	JOY
2010-03-22	matonis	who is bitcoin.com	21	4452	JOY
2010-03-27	The Madhatter	A book you guys might find interesting	4	1587	JOY
2010-04-06	Goldstein	I have a couple of questions...	21	23372	NEUTRAL
2010-04-14	laszlo	Saying hello, and have a few questions	110	20608	NEUTRAL
2010-04-21	Minsc	So each payment on bitcoins goes into block generation?	4	1519	JOY
2010-04-22	sirius	More forum sections needed?	8	1486	NEUTRAL
2010-05-03	kosovito	Since 20th April my coins is generating MUCH more slowly, WHY?	9	1801	NEUTRAL
2010-06-04	tddk	donations	9	1439	NEUTRAL
2010-06-04	lachesis	Post Your Hash/Sec and Hardware	62	13681	JOY
2010-06-11	lachesis	Multiple Bitcoin "Accounts"	3	1579	DISGUST
2010-06-19	paperfree	How fast do the fastest computers generate bitcoins?	10	12726	NEUTRAL
2010-06-21	virtualcoin	Dying bitcoins	31	6781	NEUTRAL
2010-06-30	43554	Is bit coin legal in the US?	48	45133	DISGUST
2010-07-09	Bitcoiner	Defending Bitcoin against interventionists	32	4161	NEUTRAL
2010-07-11	ksd5	Pros and cons of using new Bitcoin addresses for each transaction?	54	25903	SADNESS
2010-07-12	Mionione	Flood attack 0.00000001 BC	58	11120	FEAR
2010-07-12	Xunie	Getting started	16	3779	ANTICIPATION
2010-07-13	jimbobway	Application to manage users, wallet, and to audit	6	1349	JOY
2010-07-13	Bitcoiner	Distributed reputation system	8	3558	DISGUST
2010-07-14	andyc	Introducing: Bitcoin Networked Economy Specification v0.01-DRAFT	26	3098	NEUTRAL
2010-07-14	Gavin Andresen	Why another surge in interest?	25	4251	NEUTRAL
2010-07-15	mizerydearia	Official Bitcoin Unicode Character?	287	46220	ANGER
2010-07-15	mizerydearia	Seeking Funding or Hosting	3	1078	NEUTRAL
2010-07-16	Ground Loop	The dollar cost of bitmining energy	9	5752	ANGER
2010-07-17	Insti	Bitcoin snack machine (fast transaction problem)	111	16401	NEUTRAL
2010-07-17	llama	Forum Subtopics?	2	855	NEUTRAL
2010-07-17	Bitcoiner	How do I merge my wallets?	10	2821	NEUTRAL
2010-07-17	wobber	Nenolod, the guy that wants to prove Bitcoin doesn't work.	108	20144	ANGER
2010-07-17	kiba	Why Use Bitcoin?	19	5263	NEUTRAL
2010-07-19	Inedible	For All Newbies - Some general info	12	1571	NEUTRAL
2010-07-20	Anonymous	A bitcoin game.	19	4989	JOY
2010-07-21	ByteCoin	With "Balance sheets" most of the block chain can be forgotten.	43	8177	JOY
2010-07-23	im3w1l	A lucrative attack on bitcoin?	33	4964	NEUTRAL
2010-07-23	throughput	Is Bitcoin that really decentralized, as you believe?	82	6900	NEUTRAL
2010-07-25	jimbobway	How many bitcoins do you own? Let us know!	332	24166	JOY
2010-07-29	satoshi	*** ALERT *** Upgrade to 0.3.6	57	9853	JOY
2010-07-29	vess	Anonymity and Traceability Review	33	9716	NEUTRAL
2010-07-30	Olipro	A proposal for a semi-automated Escrow mechanism	13	2447	JOY
2010-07-30	chaord	Building initial transaction trust through "coin ripping"	5	1440	NEUTRAL
2010-08-01	Syke	Do you feel lucky?	11	1567	NEUTRAL
2010-08-01	em3rgentOrdr	What happens when network is split for prolonged time and reconnected?	50	6329	TRUST
2010-08-02	MoonShadow	The 'black economy'	1	865	NEUTRAL
2010-08-03	skull88	Bitcoin graphics	35	9011	NEUTRAL
2010-08-03	Anonymous	Bitcoin insurance company.	10	1682	NEUTRAL
2010-08-03	Cdecker	BitCoin Package Repositories	2	1625	NEUTRAL
2010-08-03	NuAngel	How long to generate ONE bitcoin????	24	29836	JOY
2010-08-03	satoshi	Please upgrade to 0.3.8!	5	3369	NEUTRAL
2010-08-03	kiba	Which Country You're From	81	7262	NEUTRAL
2010-08-04	bytemaster	Bit Stock Broker	1	4515	SADNESS
2010-08-04	FreeMoney	How the #^%$* does Bitcoin work?	14	3730	NEUTRAL
2010-08-04	Gavin Andresen	Who's the Spanish jerk draining the Faucet?	29	4694	JOY
2010-08-04	kiav	Why don't you post messages about new versions on sourceforge.net?	1	763	JOY
2010-08-05	Anonymous	fg	16	2000	NEUTRAL
2010-08-05	Anonymous	Join the Bitcoin group on Freeagents	0	942	NEUTRAL
2010-08-05	bytemaster	Register bitcoin protocol (bitcoin://...)	16	1685	NEUTRAL
2010-08-06	gridecon	Bitcoin minting is thermodynamically perverse	49	12310	NEUTRAL
2010-08-06	jimbobway	Bitcoin Press Release : A New Digital Gold Rush	14	2623	DISGUST
2010-08-06	mkrogh	latency and locality	33	3051	NEUTRAL
2010-08-06	andy_3_913	sorry guys (and gals)!	26	2870	NEUTRAL
2010-08-06	Insti	Your Bitcoin "Elevator pitch"?	13	2861	JOY
2010-08-07	BrightAnarchist	Clear Unused Recieving Addresses?	3	1087	NEUTRAL
2010-08-07	Anonymous	The "Bounty Swarm"	27	2558	NEUTRAL
2010-08-08	gridecon	Bitcoin faq suggestion: value and backing section	1	985	JOY
2010-08-09	jimbobway	Intriguing: Disruptive Technology To Upend All Banks	7	1184	JOY
2010-08-09	satoshi	Version 0.3.8.1 update for Linux 64-bit	15	2069	TRUST
2010-08-09	bitcoinex	what the "amount of bitcoin" technically?	3	976	NEUTRAL
2010-08-10	Macho	Add "How to help [bitcoin]" on front page/FAQ	5	1034	JOY
2010-08-10	kiba	EFF Donation Thread [800 bitcoins and counting with 520 donated]	74	8922	FEAR
2010-08-10	epaulson	How do we prevent Bitcoin forks (or should we)?	22	3955	NEUTRAL
2010-08-10	jimbobway	How To Generate Bitcoins Animated Movie	1	3539	DISGUST
2010-08-10	Red	Not a suggestion	25	2819	JOY
2010-08-10	kiba	Steampunk Bitcoin Box	11	1714	NEUTRAL
2010-08-11	vess	The cost of fast confirmation, OR, "Turbo Mode"	6	1240	SURPRISE
2010-08-12	mizerydearia	Level of Anonymity	4	931	NEUTRAL
2010-08-13	Anonymous	Bitcoin - the Game!	1	923	JOY
2010-08-13	jimbobway	Bitcoin Exchange Review	1	960	NEUTRAL
2010-08-13	kiba	Bitcoin Gift Cards	4	1410	JOY
2010-08-13	mizerydearia	Does name "phpmybitcoin" cause confusion with name "mybitcoin?"	8	1040	JOY
2010-08-13	Cane	My problem with this idea...	9	1147	ANTICIPATION
2010-08-13	BrightAnarchist	Zitcoins	12	1707	NEUTRAL
2010-08-14	gridecon	Coin generation participation survey	23	2279	ANGER
2010-08-14	cayblood	Does it scale?	4	776	JOY
2010-08-14	gebler	Potential disaster scenario	26	2766	FEAR
2010-08-15	fresno	Bitcoin Notation	9	1703	NEUTRAL
2010-08-15	NewLibertyStandard	Brainstorm: Decentralized Periodic Identity Verification	11	1333	JOY
2010-08-15	mkrogh	Proposed solution to the latency problem (vending machine problem).	13	2373	SADNESS
2010-08-15	jgarzik	Strange block 74638	20	15827	JOY
2010-08-15	satoshi	Version 0.3.10 - block 74638 overflow PATCH!	6	3400	JOY
2010-08-16	mizerydearia	Bitcoin Vocabulary	11	1527	NEUTRAL
2010-08-16	mkrogh	checkpointing the block chain	13	1483	JOY
2010-08-16	HostFat	Non-English subsection	5	805	NEUTRAL
2010-08-16	NewLibertyStandard	Translations of Upgrade Instructions	2	688	NEUTRAL
2010-08-16	mizerydearia	Yet Another Chain? Nothing to worry about it seems	3	985	JOY
2010-08-17	fellowtraveler	Open Transactions: untraceable digital cash	30	7623	NEUTRAL
2010-08-17	mizerydearia	This offsite thread can use some attention	34	2710	SURPRISE
2010-08-17	kiba	What Make Bitcoin Different?	15	1650	NEUTRAL
2010-08-18	BrightAnarchist	Bitcoin discussed on Financial Radio Show	3	757	SADNESS
2010-08-18	mizerydearia	Bitcoin Market	12	4622	NEUTRAL
2010-08-18	mizerydearia	freenode #bitcoin-market	5	1567	NEUTRAL
2010-08-18	sirius	New screenshots to the front page?	21	1986	JOY
2010-08-18	BioMike	PyBitcoind-desklet (current version: 1)	5	1060	NEUTRAL
2010-08-19	BrightAnarchist	Is It Time For Digital-Only Dollars?	17	1960	DISGUST
2010-08-20	cryptofo	Arduino Library to interface with Bitcoin	21	5919	NEUTRAL
2010-08-20	ilovebitcoin	Auto update	11	1272	NEUTRAL
2010-08-20	chaord	Bitcoin Conference?	14	2007	DISGUST
2010-08-20	cryptofo	Local exchange and stabilization	44	4087	NEUTRAL
2010-08-21	jimbobway	Price of Bitcoins Holding Steady and Slowly Rising	10	2388	JOY
2010-08-22	Anonymous	How to deal with DDOF attacks on bitcoin.	27	2779	NEUTRAL
2010-08-22	jgarzik	Money Laundering in Digital Currencies	9	1206	TRUST
2010-08-23	mizerydearia	Collaborative Writing For Yet Another /. Article?	0	723	TRUST
2010-08-23	mizerydearia	Do You Accept Bitcoin?	44	7893	NEUTRAL
2010-08-23	chaord	market effect of a catastrophic design flaw	26	4774	SURPRISE
2010-08-23	Anonymous	Request - Google translate plugin for forum.	0	685	TRUST
2010-08-23	Pubulis01	So, will you put your things where your mouth is?	33	3417	NEUTRAL
2010-08-23	chaord	uniqueness of bitcoin's algorithm? and the purpose of our core group?	16	2200	NEUTRAL
2010-08-24	MoonShadow	Bitcoin laundrymat	24	2586	NEUTRAL
2010-08-24	Cheater	Perhaps a DoS flaw?	17	1541	JOY
2010-08-24	GoldRush	RedHat 4 build?	0	834	NEUTRAL
2010-08-25	MoonShadow	Paypal, android and 'Bump'	4	836	JOY
2010-08-25	Anonymous	The Pay it Forward Project.	100	10368	SURPRISE
2010-08-25	BrightAnarchist	Trustbook: Decentralized Reputation System	18	2042	DISGUST
2010-08-25	chaord	will KYC laws permanently stifle bitcoin?	20	3909	NEUTRAL
2010-08-28	chaord	a new thought experiment: bitcoin's industry identifier	28	2929	JOY
2010-08-29	Limpan94	Something wrong for me? Over 10k blocks	3	1009	NEUTRAL
2010-08-30	jimbobway	Bitcoin Blogger: Is It Better To Buy Or Generate Bitcoins?	29	7014	JOY
2010-08-30	mizerydearia	Letter To ?	10	1272	JOY
2010-09-01	vess	Announcing: BitLaundry -- decorrelated payment service	24	5043	JOY
2010-09-01	Pubulis01	DragonCon This Weekend?	0	681	NEUTRAL
2010-09-02	aceat64	phpMyBitcoin Version 0.2beta Released	16	1680	NEUTRAL
2010-09-04	mizerydearia	Comparison of Currencies	0	1947	JOY
2010-09-05	mizerydearia	Freenode / #Bitcoin-Dev Chat Logs	55	5902	NEUTRAL
2010-09-07	jgarzik	Always pay transaction fee?	10	9634	DISGUST
2010-09-07	mizerydearia	bitcoin as in-game currency	25	3192	NEUTRAL
2010-09-07	Immanuel	I was here nearly a year ago...	11	1914	JOY
2010-09-08	blueconnect	Gdzie s? moje kryptomonety?	3	971	NEUTRAL
2010-09-09	Anonymous	adg	15	2865	NEUTRAL
2010-09-09	Immanuel	I've created a Bitcoin reddit...	19	7654	NEUTRAL
2010-09-09	mizerydearia	Tom's Hardware	6	10821	NEUTRAL
2010-09-11	mizerydearia	Currency Exchange: Notes and Discussion	1	928	NEUTRAL
2010-09-12	Immanuel	Doesn't donating Bitcoins hurt its value?	2	897	JOY
2010-09-12	kiba	Losing Critical Mass and Call to Action	123	17195	NEUTRAL
2010-09-13	chaord	feedback wanted, a new perfect industry for Bitcoin	14	1998	ANTICIPATION
2010-09-14	BrightAnarchist	Message Encryption as a built-in feature?	19	2187	NEUTRAL
2010-09-14	Anonymous	Powcer.com - From the virtual to the physical and back again!	9	2622	JOY
2010-09-14	Gatsu	Why do this?	30	3077	NEUTRAL
2010-09-15	LZ	CUDA Donation Thread	16	2777	TRUST
2010-09-15	mizerydearia	History of Bitcoin	8	1607	NEUTRAL
2010-09-16	jimbobway	Bitcoins and Gambling	5	1634	JOY
2010-09-16	kiba	Bitpredict Update Thread	80	9044	NEUTRAL
2010-09-16	mizerydearia	mtgox.com restriction to 4 decimal places	2	1325	JOY
2010-09-16	The Madhatter	MyBitcoin has merchant tools	7	2060	FEAR
2010-09-18	kiba	Incubating Funds	12	1283	NEUTRAL
2010-09-19	Bimmerhead	Bitcoin as a micro-payment solution for virtual goods	31	4895	NEUTRAL
2010-09-19	S3052	How to grow the Bitcoin idea?	91	8753	DISGUST
2010-09-20	mskwik	A couple of questions/comments	18	3420	NEUTRAL
2010-09-20	Ground Loop	Difficulty: 917. Value: Unchanged.	8	1317	NEUTRAL
2010-09-21	fresno	Is Bitcoin money?	59	7076	NEUTRAL
2010-09-21	The Madhatter	This is really cool!	13	1607	NEUTRAL
2010-09-23	em3rgentOrdr	OpenCore has a open-soruce SHA core...	6	2800	NEUTRAL
2010-09-24	chaord	Bitcoin as a file-sharing currency?	33	3206	NEUTRAL
2010-09-26	Anonymous	Thug Insurance....	27	2464	NEUTRAL
2010-09-27	wscott	Time to receive payment?	8	1143	DISGUST
2010-09-28	wscott	Scaling the bitcoin protocol	4	1793	NEUTRAL
2010-09-29	Myst	Bitcoin alternatives?	15	7325	NEUTRAL
2010-09-29	jgarzik	Prioritized transactions, and tx fees	23	5115	NEUTRAL
2010-09-30	BrightAnarchist	Banker Interested in Bitcoin, Wants to talk with Satoshi	19	3759	JOY
2010-09-30	jimbobway	New BitcoinBlogger Article originally published at elliottwave.com	3	775	SADNESS
2010-10-01	chickenado	How to overthrow the GPU Oligarchs	38	4927	NEUTRAL
2010-10-01	Anonymous	The one thing cash can do that bitcoin cant.....	9	1617	JOY
2010-10-02	grondilu	Bitcoin T-shirts	2	964	NEUTRAL
2010-10-02	asdf	FED interference	17	1511	TRUST
2010-10-02	mizerydearia	Free Market Currency	7	1024	NEUTRAL
2010-10-02	S3052	Global Bitcoin Awareness and Expansion!?	27	2185	TRUST
2010-10-02	The Madhatter	Sending physical letters to businesses	20	3921	NEUTRAL
2010-10-03	S3052	Whats going on? Bitcoin transaction volume reaches record 400,000 BTC / 24h	8	1693	JOY
2010-10-04	tcatm	Anyone willing to buy Mhash/s? / distributed hashing	56	5642	JOY
2010-10-04	mizerydearia	Bitcoin History	2	1330	NEUTRAL
2010-10-04	Anonymous	Bitcoin license/custom plates for cars....	2	792	DISGUST
2010-10-04	nightrow	Ghost bitcoin	13	2449	SADNESS
2010-10-05	grondilu	Cryptocurrencies are theftproof	24	2344	NEUTRAL
2010-10-05	barbarousrelic	Gov't ability to break encryption	16	3356	FEAR
2010-10-05	kiba	Voting Target: FSdaily	4	912	JOY
2010-10-06	Anonymous	Bytemaster	0	709	NEUTRAL
2010-10-06	Anonymous	Interview with Satoshi.	27	3114	NEUTRAL
2010-10-07	S3052	Bitcoin in RALLY mode	165	16657	NEUTRAL
2010-10-07	kiba	Bitcoin Mutual Aid Society	19	1970	JOY
2010-10-07	chickenado	Can Bitcoins be owned by non-humans?	5	1018	NEUTRAL
2010-10-08	jimbobway	BitcoinBlogger.com - The Dangers of Mailing Cash	1	765	JOY
2010-10-09	The Madhatter	Active Bitcoin discussion on the TalkGold forums	26	2781	DISGUST
2010-10-10	Anonymous	gd	6	1095	NEUTRAL
2010-10-10	S3052	The Fed is dead.. maybe already by 2012	1	755	FEAR
2010-10-11	da2ce7	Bit-coin URL shorter [Fulfilled]	33	5214	NEUTRAL
2010-10-12	db	"BTC" and ISO 4217	20	3156	JOY
2010-10-12	Xunie	Is an hypothetical "chance" attack possible?	1	775	NEUTRAL
2010-10-13	S3052	1000+ members! Yahoo	3	773	NEUTRAL
2010-10-13	jimbobway	e-gold scariness	9	1168	NEUTRAL
2010-10-14	Vic	Bitcoin as national payment system ?	33	3756	DISGUST
2010-10-14	Anonymous	Currency Fair	22	6006	NEUTRAL
2010-10-14	Immanuel	Would you consider BTC safe at this point?	8	1340	ANGER
2010-10-15	S3052	!Strong leadership and organization needed to keep BITCOINS successful	28	3278	ANGER
2010-10-15	barbarousrelic	A few questions	5	921	NEUTRAL
2010-10-15	da2ce7	xcoin - the bitcoin fraud solution?	3	4233	NEUTRAL
2010-10-15	da2ce7	XCoin. The Inverse Brother	3	1526	NEUTRAL
2010-10-16	sirius	Advancing Bitcoin acceptance with reselling programs	2	863	TRUST
2010-10-16	Anonymous	Join the Bitcoin team at Kiva.	9	1596	NEUTRAL
2010-10-16	BioMike	The Tahoe-LAFS Bitcoin Grid - topic	39	7323	NEUTRAL
2010-10-17	ribuck	Wei Dai's "b-money", and contract enforcement	4	2881	JOY
2010-10-18	Anonymous	Add your interesting twitter feeds.	5	817	JOY
2010-10-18	jgarzik	Digital Gold Magazine	0	772	NEUTRAL
2010-10-18	mpkomara	technical update in non-technical terms	2	705	NEUTRAL
2010-10-19	kiba	Bitcoin GALORE! meme Bounty(40 BTC)	22	4167	NEUTRAL
2010-10-19	Anonymous	The Monetary Future - A rally in bitcoin.	0	912	TRUST
2010-10-21	grondilu	watching bitcoin's popularity with Google trend	9	2337	ANGER
2010-10-22	genjix	Message Free Software projects to add Bitcoin Donate buttons	4	1138	NEUTRAL
2010-10-23	genjix	1 fixed unchangeable bitcoin address per username on a site?	1	776	JOY
2010-10-23	Anonymous	Bitcoin community toolbar.	0	694	NEUTRAL
2010-10-23	Drifter	Bitcoin Pearltree (Bookmarks and Directory)	9	1009	NEUTRAL
2010-10-24	kiba	Bitcoin Learning	11	1347	NEUTRAL
2010-10-24	kiba	Bitcoin's Law	14	1566	NEUTRAL
2010-10-26	kiba	Bitcoin in 15 Words for Laymen	95	10226	NEUTRAL
2010-10-26	grondilu	Should we say "bitcoin" or "the bitcoin" ?	4	777	JOY
2010-10-27	Anonymous	A bitcoin infographic.	1	1434	NEUTRAL
2010-10-27	kiba	Bitbot Need a New Home!	5	918	JOY
2010-10-27	jgarzik	Bitcoin Watch: historical trade data	10	8139	NEUTRAL
2010-10-28	grondilu	more than 1000 members already !	4	832	NEUTRAL
2010-10-28	Aqualung	no confirmations	10	1020	NEUTRAL
2010-10-28	jimbobway	Suppose China used this for generating bitcoins...	11	2156	TRUST
2010-10-29	grondilu	Should we banish the words "money" or "currency" from the site ?	18	1518	NEUTRAL
2010-11-01	bitboy	Bitcoin Maneki Neko ??????	13	1198	JOY
2010-11-01	Anonymous	Govcoin.	40	3504	NEUTRAL
2010-11-01	davout	Government vs Bitcoin ?	47	3887	NEUTRAL
2010-11-01	bitboy	More Bitcoin logos, buttons, and also some other graphics	41	28734	JOY
2010-11-02	tentative	Bitcoin is not as advertised	112	8531	NEUTRAL
2010-11-03	genjix	Alternative svg New Logo ;D	9	1153	JOY
2010-11-05	Anonymous	sg	12	939	NEUTRAL
2010-11-06	Anonymous	Bitcoin App Repository....	0	869	NEUTRAL
2010-11-06	kiba	Bitcoin Rally #2	43	3895	NEUTRAL
2010-11-07	hugolp	Could bitcoin play a role in this system of job distribution?	5	1188	DISGUST
2010-11-08	grondilu	Average blocks per hour is way more than 6	17	1684	NEUTRAL
2010-11-08	Anonymous	Bitcoin ocd	8	770	JOY
2010-11-08	Immanuel	Let's say the US dollar collapses...	12	993	TRUST
2010-11-08	FlyingMoose	Like the idea but getting discouraged...	17	1407	ANTICIPATION
2010-11-09	FlyingMoose	Are GPU's actually a good thing?	7	1249	SURPRISE
2010-11-09	kiba	Bitcoin Koans	3	638	NEUTRAL
2010-11-09	kiba	Bitcoin Low Latency Incentive	12	1269	DISGUST
2010-11-09	BrightAnarchist	Bitcoin.org demographics	7	875	NEUTRAL
2010-11-10	theymos	Bitcoin Block Explorer	86	21191	NEUTRAL
2010-11-10	Bruce Wagner	Send Bitcoin by SMS	4	2264	ANGER
2010-11-10	Bruce Wagner	The Illusion of the Infallibility of Gold as Money	33	2713	JOY
2010-11-10	Bruce Wagner	Who Controls Bitcoin?	13	2101	NEUTRAL
2010-11-11	Bruce Wagner	Creating a Bitcoin Buying / Selling Service	28	3376	DISGUST
2010-11-11	Bruce Wagner	Mailing Cash	0	671	NEUTRAL
2010-11-11	ShadowOfHarbringer	Motivate currency exchangers in big city centres to exchange bitcoin ?	0	673	SURPRISE
2010-11-11	Anonymous	Stating the obvious.	24	2520	FEAR
2010-11-11	matonis	The State vs. Bitcoin	37	4439	NEUTRAL
2010-11-11	Bruce Wagner	Total Bitcoins Over Time	12	1861	DISGUST
2010-11-11	Bruce Wagner	Would a brand new i7 computer, with a gpu, PAY FOR ITSELF in Bitcoin generated!?	11	2402	ANTICIPATION
2010-11-12	bitboy	Bitcoin Graphics in Vector Format (Illustrator)	49	34364	JOY
2010-11-12	Bruce Wagner	Bitcoin Needs a "Tip Jar" Widget system like Flattr	46	7591	DISGUST
2010-11-12	Bruce Wagner	Buying Bitcoin Online with a Credit Card	20	7092	TRUST
2010-11-12	kiba	Hyper Active November Forum	2	581	TRUST
2010-11-13	Anonymous	Bitcoin friendly Liberty Reserve exchanger.	3	2054	NEUTRAL
2010-11-13	Bruce Wagner	Have you ever accidentally send Bitcoin to the wrong person?	5	3407	ANGER
2010-11-13	grondilu	People complaining about how hard it is to generate	59	5429	TRUST
2010-11-13	TTBit	Possibility of collision	5	1157	NEUTRAL
2010-11-14	Bruce Wagner	Appreciat.com - the bitcoin micropayment donation widget	0	1344	ANGER
2010-11-14	jimbobway	Bitcoin Gains Some Legal Protection Through Electronic Frontier Foundation	10	2480	JOY
2010-11-14	Bruce Wagner	How To Force Sites To Accept Bitcoin!	23	5448	NEUTRAL
2010-11-14	anarchy	support for dns lookups	14	1643	NEUTRAL
2010-11-15	kiba	Bitcoin GALORE! Contest Judging. (40 BTC prize)	13	1267	JOY
2010-11-15	appamatto	BitDNS and Generalizing Bitcoin	388	63790	NEUTRAL
2010-11-15	ShadowOfHarbringer	Large movement on the forum... is it accidental ?	9	1541	NEUTRAL
2010-11-15	hippich	New EC2 Instance Type - The Cluster GPU Instance	2	6508	JOY
2010-11-15	Bruce Wagner	THE Ultimate Killer App for Bitcoin	12	1886	SADNESS
2010-11-16	fergalish	A possible bitcoin (sort-of) attack	11	2720	NEUTRAL
2010-11-16	Anonymous	sfh	5	1037	NEUTRAL
2010-11-16	Bruce Wagner	Which method do YOU use to buy Bitcoin for cash?	27	7568	ANGER
2010-11-17	Stephen Gornick	Lost backup of my wallet.dat, how to "invalidate" it?	11	2413	TRUST
2010-11-17	joeydangerous	New to bitcoins, but still kind of confused	19	2003	ANTICIPATION
2010-11-17	nx2059	Using mathamatical proofs as currency backing	17	1409	TRUST
2010-11-18	Stephen Gornick	Bitcoin domain name land grab is on	19	2318	TRUST
2010-11-18	wumpus	Bitcoin safe box	13	1587	SADNESS
2010-11-18	da2ce7	Bitcoin Smart Card	13	3214	JOY
2010-11-18	da2ce7	Generation Hardware Trends [Poll]	1	855	TRUST
2010-11-18	MrBurns	New to bitcoins just one quesiton maybe it's easy.	7	1468	JOY
2010-11-18	Stephen Gornick	Options for offline-only users?	31	3355	NEUTRAL
2010-11-19	Bruce Wagner	an introduction portal web site for total bitcoin newbies	34	3454	NEUTRAL
2010-11-19	Bruce Wagner	Automatic Encrrytion and Password Protection of wallet.dat File?	29	5989	FEAR
2010-11-19	mikegogulski	bitcoin-virtuemart-joomla payment gateway	16	6018	NEUTRAL
2010-11-19	Bruce Wagner	EpicChange.org now accepts donations via Bitcoin.	10	1259	NEUTRAL
2010-11-19	ShadowOfHarbringer	To Satoshi & GavinAndresen: Important PR opportunity	5	1210	NEUTRAL
2010-11-19	db	What will keep transaction fees up?	84	9951	NEUTRAL
2010-11-20	mikegogulski	bitcoin-ubercart-drupal is coming	27	4372	FEAR
2010-11-20	kiba	Why Are You Sold On Bitcoins?	52	4132	NEUTRAL
2010-11-21	Stephen Gornick	Address used for receiving the generated Bitcoin?	6	1275	NEUTRAL
2010-11-21	X0nic	Needed bitcoin software?	10	2713	NEUTRAL
2010-11-21	grondilu	Nice spike in Google trends!	35	4513	FEAR
2010-11-21	MoonShadow	Reloading a pre-paid gas card via bitcoin	10	2770	JOY
2010-11-21	Bruce Wagner	Send this email to 3 Charity / Cause Sites per Day	2	652	ANTICIPATION
2010-11-21	bitanarchy	Video about operation of bitcoin. Comments please.	9	1093	JOY
2010-11-22	Bruce Wagner	Automated Checkout Systems for Bitcoin	2	1129	NEUTRAL
2010-11-22	grondilu	Isn't increasing difficulty a good sign ?	18	1459	NEUTRAL
2010-11-22	Bruce Wagner	One of the most important things Bitcoin needs in order to become mainstream	17	1756	ANGER
2010-11-22	jimbobway	Some bitcoinblogger.com stats	3	749	JOY
2010-11-22	Anonymous	The bitcoin newspaper	0	665	NEUTRAL
2010-11-23	farmer_boy	How does Bitcoin work?	7	5014	NEUTRAL
2010-11-23	farmer_boy	https://freebitcoins.appspot.com/ a scam?	12	4126	JOY
2010-11-23	da2ce7	Melbourne, Australia 'Bitcoin Dinner'	1	778	NEUTRAL
2010-11-23	em3rgentOrdr	Please Read: A personal appeal from Wikipedia founder Jimmy Wales	22	4537	TRUST
2010-11-23	tyler	This really sucks	8	1308	NEUTRAL
2010-11-24	Bruce Wagner	A Much Needed Makeover: A New Look for MyBitcoin.com	6	906	SADNESS
2010-11-24	fergalish	Bad probabilistic news for small-time miners	20	2592	TRUST
2010-11-24	mikegogulski	bitcoin-php: A PHP library for Bitcoin	0	927	NEUTRAL
2010-11-24	S3052	Promoting Bitcoins on X-MAS (THANKSGIVING)	2	635	JOY
2010-11-24	Bruce Wagner	Shopping Online - Now EVERY Store Accepts Bitcoin	49	8786	TRUST
2010-11-24	Anonymous	Speaking to a rep from CommonCraft.com	4	1188	JOY
2010-11-24	kiba	Spreading Bitcoin to....JAPAN???	6	1400	NEUTRAL
2010-11-24	Bruce Wagner	Subscribe to this Forum by Email	0	622	JOY
2010-11-24	Anonymous	The idearamid scheme.	8	1100	NEUTRAL
2010-11-24	mikegogulski	uc_bitcoin: A Bitcoin payment method for Ubercart/Drupal	8	2900	NEUTRAL
2010-11-25	kiba	Bitcoin Forum Record Broken	105	13352	NEUTRAL
2010-11-25	Bruce Wagner	BitcoinPromote.com - power in numbers	1	654	SURPRISE
2010-11-25	kiba	BMAA Members: Time to Vote	5	833	DISGUST
2010-11-25	anarchy	Credit card / phonebill / .. to bitcoin?	1	867	JOY
2010-11-25	db	How much generating power is sufficient?	0	745	SURPRISE
2010-11-25	tyler	Hyperlocal	1	609	NEUTRAL
2010-11-25	Bruce Wagner	Promotion: National Radio Show Interview about Bitcoin	55	4771	SADNESS
2010-11-25	MoonShadow	Sustained transaction averages above 170 per hour.	2	761	NEUTRAL
2010-11-26	sharp	...	11	3208	NEUTRAL
2010-11-26	mikegogulski	Bitcoin for WP e-Commerce for WordPress	22	5729	NEUTRAL
2010-11-26	Bimmerhead	Bitcoin in the Irish Times	26	4257	JOY
2010-11-26	cheggers	getting my cash out	7	1401	JOY
2010-11-26	tyler	Hub Culture	2	661	TRUST
2010-11-27	MoonShadow	Satoshi speaks about Bitcoin, 2008	2	1223	NEUTRAL
2010-11-27	matonis	U.S. Government Seizes BitTorrent Search Engine Domain	9	1081	FEAR
2010-11-28	Anonymous	Bitcoin Sneakernet	15	1657	NEUTRAL
2010-11-28	Ale? Janda	Is safe running bitcoins with the same wallet on more computers simultaneously?	8	2952	SADNESS
2010-11-28	Anonymous	Re:Re: What will governments do against Bitcoin ?	17	1806	NEUTRAL
2010-11-28	jgarzik	RFT: downloadable block database	3	763	NEUTRAL
2010-11-28	farmer_boy	What is a confirmation?	7	4807	NEUTRAL
2010-11-28	Anonymous	What will governments do against Cash ?	6	924	NEUTRAL
2010-11-29	tyler	Adding keys to wallet	6	928	NEUTRAL
2010-11-29	tyler	Daemon Book Giveaway	4	785	NEUTRAL
2010-11-29	kiba	Long Term Investment: Teenagers	48	5585	SADNESS
2010-11-29	Bruce Wagner	THE PLEDGE	13	1228	NEUTRAL
2010-11-30	grondilu	continuous function for generation ?	19	1738	TRUST
2010-11-30	Bruce Wagner	MyBitcoin and MtGox need an SMS Interface Front-End	0	1043	JOY
2010-11-30	hidden_citizen	new currencies based on bitcoins	8	1068	JOY
2010-11-30	tyler	tor webservice	0	927	NEUTRAL
2010-12-01	doublec	Join a pooled bitcoin mining effort	191	43238	NEUTRAL
2010-12-01	Gavin Andresen	Tragedy of the email/discussion forum commons...	29	2701	JOY
2010-12-01	Bruce Wagner	Yes, the Bitcoin.org Site and Forum were Down	77	6077	NEUTRAL
2010-12-02	MoonShadow	Datacasting the blockchain	34	2569	NEUTRAL
2010-12-02	Anonymous	dfg	10	1146	NEUTRAL
2010-12-02	bitcoinex	Need translation to Japanese	1	658	FEAR
2010-12-03	mikegogulski	Center for a Stateless Society now accepts Bitcoin donations	0	731	NEUTRAL
2010-12-03	marekknowak	What mechanism restricts the supply of bitcoins?	33	4355	TRUST
2010-12-04	Bruce Wagner	Bitcoin is the PayPal Replacement	14	3261	JOY
2010-12-04	Bruce Wagner	bitcoin://	14	1596	NEUTRAL
2010-12-04	genjix	We Need to Decide on an Official Website Payment API	4	852	NEUTRAL
2010-12-04	Bruce Wagner	Weed4Bitcoin.com	46	5765	JOY
2010-12-05	Bruce Wagner	"Bitcoin Accepted" window decals	1	616	NEUTRAL
2010-12-05	kiba	"Deadsite Kill Switch" system.	17	1359	JOY
2010-12-05	balboah	A physical bitcoin	1	1073	NEUTRAL
2010-12-05	kiba	Bitcoin Threat Model	14	1536	JOY
2010-12-05	genjix	Weird entry showing up in listreceivedbyaccount	19	1992	FEAR
2010-12-06	FatherMcGruder	Bitcoin and the Digital Divide	5	849	NEUTRAL
2010-12-06	genjix	Bitcoin Christmas Drive	1	550	NEUTRAL
2010-12-06	genjix	bitcoin10 logo (what do you think)	9	925	SADNESS
2010-12-06	kiba	BitDomain client discussion	2	676	NEUTRAL
2010-12-06	marekknowak	Investment risks of holding bitcoins	25	4834	JOY
2010-12-06	grondilu	similarities between bitcoin and esperanto	6	2280	NEUTRAL
2010-12-06	Bruce Wagner	US Cell Phones for Bitcoin	24	2329	NEUTRAL
2010-12-07	Bimmerhead	bitcoin tipping feature for YouTube videos	10	1816	NEUTRAL
2010-12-07	nrtr	BitFood	8	1116	NEUTRAL
2010-12-07	Anonymous	Bitleaks	8	1384	NEUTRAL
2010-12-07	Hal	Block 100,000 for Christmas, make that New Years	6	1148	JOY
2010-12-07	genjix	Please Don't Shovel Unrelated Crap Into Bitcoin!	18	2848	JOY
2010-12-07	Bruce Wagner	safest way to backup and encrypt your wallet.dat	3	1147	TRUST
2010-12-07	Balcerek	Sending coins to offline address or nonexisting address	19	1443	NEUTRAL
2010-12-07	Anonymous	The EFF thanks bitcoin donors.	24	4862	NEUTRAL
2010-12-07	Hal	Two step transfers, for greater trust	4	705	NEUTRAL
2010-12-07	kiba	Voting For Domain Generation.	8	1076	TRUST
2010-12-07	hachacha	Wikileaks Bitcoin Fundraiser	22	5769	JOY
2010-12-08	genjix	Bitcoin division limit	2	2488	NEUTRAL
2010-12-08	joeydangerous	bitcoinsback.com	3	679	JOY
2010-12-08	genjix	get list of accounts	10	1126	SADNESS
2010-12-08	jgarzik	RFC: new IRC channel #bitcoin	8	1169	JOY
2010-12-08	nanotube	Which IRC channel to use for non-dev discussion?	8	1120	ANGER
2010-12-09	peter	can you explain me something about buy/sell bitcoin	18	1940	ANTICIPATION
2010-12-09	swinewine	Earning some coins...	8	943	NEUTRAL
2010-12-09	Judson	Some Simple Questions	1	713	NEUTRAL
2010-12-10	Hal	All I want for Christmas...	2	836	NEUTRAL
2010-12-10	Immanuel	At what point are you making a profit through mining?	20	6015	NEUTRAL
2010-12-10	Bimmerhead	Bitcoin + ChatRoulette	12	2904	NEUTRAL
2010-12-10	throughput	Bitcoin is not going to mainstream.	20	2332	NEUTRAL
2010-12-10	kiba	BitDNS and DomainChain Name Poll	4	866	JOY
2010-12-10	todu	No coins generated in 708 hours, normal?	32	5005	NEUTRAL
2010-12-10	FatherMcGruder	Nomenclature convention	13	2239	NEUTRAL
2010-12-11	Anonymous	dfg	31	71807	NEUTRAL
2010-12-11	RHorning	SHA v. 3 Algorithm Candidates Finalized	12	1436	NEUTRAL
2010-12-11	Balcerek	transfer confirmation?	4	1051	NEUTRAL
2010-12-12	Gavin Andresen	How it Works (for non-geeks)	9	1660	NEUTRAL
2010-12-12	RHorning	Mining cartel attack	59	19252	FEAR
2010-12-12	Anonymous	Torrent block chain	8	1230	JOY
2010-12-13	Bruce Wagner	Andrew Gause - The Real World of Money	0	745	SADNESS
2010-12-13	grondilu	Notoriety of bitcoin	7	1057	NEUTRAL
2010-12-14	barbarousrelic	Bitcoin and Moore's Law	2	1219	NEUTRAL
2010-12-14	Immanuel	BTC Vs. USD	10	2183	NEUTRAL
2010-12-14	da2ce7	On bitcoin, and BitDNS	7	1175	NEUTRAL
2010-12-14	kiba	PM Should Be In Your Face	17	2351	NEUTRAL
2010-12-14	Stephen Gornick	Virtual Currency being called Digital Currency and vice-versa	3	722	JOY
2010-12-15	appamatto	Base-less Block Chains (Broadcast-only bitcoin)	4	1263	NEUTRAL
2010-12-15	genjix	Bitcoin Redundancy For Security	12	1206	JOY
2010-12-15	Bruce Wagner	MyBitcoin: Email me a Monthly Statement	7	1412	JOY
2010-12-15	Bruce Wagner	Point of Sale Technical Issues	15	1645	NEUTRAL
2010-12-15	FreddyFender	We are back on the EFF spotlight	1	685	NEUTRAL
2010-12-16	cacba	Transaction Built in with an Exchange	0	626	NEUTRAL
2010-12-17	Bimmerhead	Bitcoin group on LinkedIn	0	805	NEUTRAL
2010-12-17	hromisko	is it possible to launch an independent bitcoin network ?	29	3795	NEUTRAL
2010-12-17	bosco	Looking for a knowledgable person to do a radio interview about BitCoin	19	1862	NEUTRAL
2010-12-17	chaord	Seeking savvy attorney	12	1282	TRUST
2010-12-18	MoonShadow	Be careful of speading misinformation	39	3480	NEUTRAL
2010-12-18	MagicalTux	Bitcoin across the world	73	36153	SADNESS
2010-12-18	Stephen Gornick	Bitcoin client backward compatible w/ older wallet.dat?	4	2065	TRUST
2010-12-18	mndrix	difficulty over time data?	15	18944	DISGUST
2010-12-19	bitcoinex	current state of bitcoin reached the limit of growth?	7	1071	NEUTRAL
2010-12-19	grondilu	Using bitcoin and GnuPG to transfer assets	4	1775	TRUST
2010-12-19	mestar	What is the number of transactions that Bitcoin can hande?	3	997	NEUTRAL
2010-12-20	barbarousrelic	So your wealth is determined by the amount of CPU power you have?	5	1011	TRUST
2010-12-20	Bruce Wagner	Wow! Today!? Did Bitcoin FINALLY get its own Wikipedia page TODAY? http://en.w	9	1226	SADNESS
2010-12-21	Fog Fence	How do you accept Bitcoin donations on Facebook and other sites?	15	2636	JOY
2010-12-21	Fog Fence	Safety protocols using Bitcoin from a cybercafe...	13	1722	JOY
2010-12-21	kiba	The Unreasonable Scope of Bitcoin	1	681	JOY
2010-12-22	jimbobway	Berlin Bitcoin Presentation	0	825	NEUTRAL
2010-12-22	Fog Fence	What voice synth was used in the Bitcoin amimated youtube videos?	5	910	DISGUST
2010-12-23	chaord	bitcoin and net neutrality	14	1189	NEUTRAL
2010-12-23	Kline	Generated coins just appeared?	5	841	NEUTRAL
2010-12-23	just a man	Greetings all	14	1401	NEUTRAL
2010-12-23	Cryptoman	The anonymous dropbox depot	10	2922	JOY
2010-12-23	Fog Fence	Who to ask for permission to use a clip?	6	841	JOY
2010-12-25	Bruce Wagner	I assume you guys have seen these videos...?	3	790	TRUST
2010-12-25	freetx	Micropayments?	61	8072	NEUTRAL
2010-12-26	v-tim	What problem does bitcoin solve?	60	6372	JOY
2010-12-27	Timo Y	Emotional Arguments	42	4210	JOY
2010-12-27	brocktice	Paying myself in Bitcoins?	42	6488	NEUTRAL
2010-12-27	jago25_98	Protecting: Deep packet inp, Anon vs Open switch, Decentral dev, other languages	10	1278	SADNESS
2010-12-27	Organized	Whats the fee for?	9	967	NEUTRAL
2010-12-28	kiba	Cyperpunkers And Bitcoiners	9	1026	NEUTRAL
2010-12-28	Nefario	Found spare change down the back of the sofa.....bitcoin style	6	1327	TRUST
2010-12-28	Anon136	i want to understand	15	8167	NEUTRAL
2010-12-29	Cryptoman	Passed 5MM BTC!	2	754	NEUTRAL
2010-12-30	tcatm	A "real" Bitcoin	63	7393	JOY
2010-12-30	Nefario	make bitcoin.org available on i2p	4	1282	NEUTRAL
2010-12-30	cdnbcguy	Password, what password?	22	2148	JOY
2010-12-30	teppy	Terminology for Fractional Bitcoins	18	3419	NEUTRAL
2010-12-30	6174Kauri	Using Bitcoin for email postage to reduce spam?	9	1100	ANGER
2010-12-31	nanotube	Combating forum spam	2	671	NEUTRAL
2011-01-01	jimbobway	Attempt at video about bitcoins	5	840	JOY
2011-01-01	Fog Fence	Mass Awakening Documentary, featuring Bitcoin. Intro, Rough Cut.	37	3429	ANGER
2011-01-02	Stephen Gornick	ewallet provider w/ web-based keyboard?	10	1505	JOY
2011-01-03	nanotube	Anyone up for submitting a proposal to OSCON 2011?	6	927	JOY
2011-01-03	Bimmerhead	exhibit at FreedomFest 2011	11	1216	JOY
2011-01-03	Stephen Gornick	Happy 2nd Birthday Bitcoin! Genesis Block Jan 03, 2009	2	1153	NEUTRAL
2011-01-05	ronaldmaustin	Dare to be Rich!	37	3582	TRUST
2011-01-05	Bruce Wagner	Major Retail Point of Sale Initiative in USA	96	11050	NEUTRAL
2011-01-05	David Armstrong	Ubuntu bitcoin packages	48	18744	NEUTRAL
2011-01-06	Kay	Experienced licensed personal trainer offers nutrition+training plans for BTC	4	757	NEUTRAL
2011-01-06	TomM	Password on your bitcoin wallet?	5	3111	JOY
2011-01-07	RHorning	End the Confusion - Organizing the Protocol development effort	11	1397	TRUST
2011-01-07	tcatm	JavaScript UI for Bitcoin, QR code, bitcoin: URIs	40	8503	TRUST
2011-01-07	kiba	The Year In Technology that Bitcoin is practical	12	1488	JOY
2011-01-07	Anonymous	Visualizing bitcoin	1	931	NEUTRAL
2011-01-07	Stephen Gornick	What happens when you charge a customer's card? [Infographic]	2	759	JOY
2011-01-08	Mike Hearn	[industry] Visa advances cardholder security through improved fraud detection	1	656	JOY
2011-01-08	Anonymous	A bitcoin cloud?	3	1815	NEUTRAL
2011-01-08	Bruce Wagner	Bitcoin Users and/or Developers Meetups	1	689	NEUTRAL
2011-01-08	Anonymous	How your bitcoins get delivered.	0	674	NEUTRAL
2011-01-08	HarryStottle	Newbie Questions re Generating Speed	5	1378	NEUTRAL
2011-01-09	marcusaurelius	Bitcoin-Address to QR-Code [support for URI-Schemes]	24	4474	NEUTRAL
2011-01-09	Alcoholocaust	I2P and TOR friendly rendevouz point?	2	1313	NEUTRAL
2011-01-10	kiba	Bitcoin Space Program?	34	2990	NEUTRAL
2011-01-10	mizerydearia	Yet Another Misunderstanding of Bitcoin	21	2668	NEUTRAL
2011-01-11	bitk	bitcoin and WIR, a comparison.	4	1380	JOY
2011-01-11	Stephen Gornick	Internal transactions on eWallet provider, such as MyBitcoin	0	1450	ANTICIPATION
2011-01-11	jimbobway	Parity Party!!!	49	4219	JOY
2011-01-11	ArsenShnurkov	When the renting of cloud services will become rentable ?	2	1168	SADNESS
2011-01-12	bitanarchy	Bitcoin is based on entropy reduction?	6	1163	NEUTRAL
2011-01-12	kiba	Is Satoshi Alive? Thread	145	19532	NEUTRAL
2011-01-13	jimbobway	New Forum Topic Idea	4	972	ANTICIPATION
2011-01-14	Anonymous	Bitcoin - it's sirius business...	1	693	NEUTRAL
2011-01-14	Hal	How about hiding confirmations in the UI past 100	1	615	NEUTRAL
2011-01-14	Vladimir	I am not a miner, I am a farmer!	13	2833	JOY
2011-01-14	brocktice	Secure, account-number-based bitcoin banking	12	1379	NEUTRAL
2011-01-15	grondilu	an utopia which comes true	7	889	NEUTRAL
2011-01-15	mestar	Bitcoin prepaid cards	0	939	NEUTRAL
2011-01-15	Anonymous	Bitcoinpress.	6	947	NEUTRAL
2011-01-15	SmokeTooMuch	HTTPS Everywhere - Rulesets for bitcoin.org etc.	22	6644	NEUTRAL
2011-01-15	Hal	Let's send Satoshi to Financial Cryptography	13	1476	TRUST
2011-01-15	mikegogulski	PS3 botnet mining	9	5603	NEUTRAL
2011-01-15	Zerbie	Question about brute force cracking...	13	1232	NEUTRAL
2011-01-15	crema	Why are so many bitcoin website "unsecured"	8	923	NEUTRAL
2011-01-16	just a man	Backing up wallet.dat	5	1018	JOY
2011-01-16	paulie_w	i2p + bitcoin bundle	2	996	NEUTRAL
2011-01-16	bitanarchy	Ostracism of certain bitcoins.	16	2185	NEUTRAL
2011-01-16	NegativeOne	The Bitcoin Report	31	6574	NEUTRAL
2011-01-17	Mike Hearn	Quantum money using knots	5	1308	TRUST
2011-01-17	Bruce Wagner	Uzbekistan	14	2409	NEUTRAL
2011-01-17	alkor	What will happen if the bitcoin network is fragmented into two components?	5	2282	ANTICIPATION
2011-01-18	Ryo	Storing messages in the Bitcoin network - a steganographic scheme	11	2216	NEUTRAL
2011-01-19	kiba	Bitcoin.org Should Move to Bitcoin VPS	0	1105	SURPRISE
2011-01-19	remyroy	Bitcoin: a potentially disruptive currency	8	1088	NEUTRAL
2011-01-19	cardinalshark	Getting massive acceptance of Bitcoin	24	2497	ANTICIPATION
2011-01-20	mizerydearia	Invitation from Chris Angelini to write a story about Bitcoin	5	936	JOY
2011-01-20	bfever	PROTON-like payments / Smart card for Bitcoins	7	3076	JOY
2011-01-20	jib	What if I stored child porn in the block chain?	21	4407	JOY
2011-01-20	Anonymous	Which countries have the cheapest electricity?	41	11229	NEUTRAL
2011-01-20	jimbobway	Zynga - ZCoin	1	1614	NEUTRAL
2011-01-21	Gavin Andresen	EFF blog post about Bitcoin	1	1020	SADNESS
2011-01-21	FreeMoney	Improve my article	23	2719	TRUST
2011-01-21	jtimon	One network but multiple currencies	6	1489	JOY
2011-01-22	earney	associated bc addresses when minting coins	6	1071	NEUTRAL
2011-01-22	mcdett	bitcoin made digg this morning from EFF article	10	1357	TRUST
2011-01-22	matonis	Bitcoin topic on Quora.com	58	5121	JOY
2011-01-22	Nefario	How many people have btc?	3	1205	NEUTRAL
2011-01-22	hacim	Reddit story - upvotes needed!	5	1297	NEUTRAL
2011-01-23	Ryo	Abusing Bitcoin mining pools: strategies for egoistical but honest miners	32	13878	NEUTRAL
2011-01-23	FreeMoney	Article - The solution to the dollar	0	775	TRUST
2011-01-24	krypton1	Becoming licensed as a money transmitter	3	1620	NEUTRAL
2011-01-24	jimbobway	Bitcoin Alert	11	1551	JOY
2011-01-24	Stephen Gornick	Hard Digital Currency versus Soft Digital Currency	4	862	NEUTRAL
2011-01-24	nickwit	Newbie Merchant Guide	16	1709	DISGUST
2011-01-25	Anonymous	Bitcoin Kiosks	7	1180	NEUTRAL
2011-01-25	srb123	Probabilty of losing a Bitcoin: A case for constant growth.	12	2108	NEUTRAL
2011-01-25	chaord	properties of an ideal digital money/commodity	22	2803	JOY
2011-01-27	FatherMcGruder	Bitcoins in space	39	3474	NEUTRAL
2011-01-27	earney	how to figure out transaction in values from addresses	4	799	NEUTRAL
2011-01-27	Anonymous	Sourceforge was hacked.	4	991	SADNESS
2011-01-27	paulie_w	What does Quantum Computing mean for Bitcoin?	109	16300	NEUTRAL
2011-01-27	paulie_w	What does Quantum Computing mean for Bitcoin?	109	16301	NEUTRAL
2011-01-28	ribuck	Block 105000 just generated, 25% of all bitcoins now mined	15	2758	NEUTRAL
2011-01-28	Hal	Clusters of transactions on the hour	2	668	NEUTRAL
2011-01-28	Pieter Wuille	Graphs of the total hashing speed	8	1943	NEUTRAL
2011-01-28	Fractality	Tragedy Of The Commons	18	1717	JOY
2011-01-28	Gavin Andresen	Transaction statistics	2	888	NEUTRAL
2011-01-29	nickwit	B'jasus : caning your core. Your dual/quad/oct etc	6	1139	NEUTRAL
2011-01-30	Stephen Gornick	Allison, can you explain what a bitcoin is?	3	1257	SURPRISE
2011-01-30	mpkomara	Housing Rentals Denominated in Bitcoins	3	852	NEUTRAL
2011-01-31	Bruce Wagner	Broadway Show Accepts Bitcoin	2	888	JOY
2011-01-31	alkor	F2F bitcoin network	3	1720	NEUTRAL
2011-01-31	mndrix	Google IO 2011 meet up	3	1024	JOY
2011-01-31	cryptofo	MtGox account compromised	178	28404	NEUTRAL
2011-01-31	Cryptoman	Near dollar parity on MtGox	25	3750	TRUST
2011-01-31	Eivind Nag	Potensial Killer application for Bitcoins?	12	1458	FEAR
2011-02-01	bitcoin2	another elliptic curve implementation to spread the risk of total loss?	9	1047	JOY
2011-02-01	Stephen Gornick	Bitcoin as emergency currency for use in Egypt?	8	1426	ANGER
2011-02-01	ploum	Bitcoin at FOSDEM	2	914	NEUTRAL
2011-02-01	ploum	Getting some bitcoin from my Flattr ?	2	1107	ANTICIPATION
2011-02-01	eMansipater	Lottery winners post here	11	1368	NEUTRAL
2011-02-02	Anonymous	Build a bitcoin app for the tonido app store and win an ipod touch ?	0	782	NEUTRAL
2011-02-02	ploum	Building our decentralized web identity	15	976	DISGUST
2011-02-02	Veltas	Don't sell yourselves out	13	1450	NEUTRAL
2011-02-02	nickwit	Newbie Merchant. Part #2	11	1010	DISGUST
2011-02-02	kiba	Public Key Infrastructure	15	1446	NEUTRAL
2011-02-02	ArsenShnurkov	There are many posts about spaceships per 10 BTC. How to actually organize this?	4	635	NEUTRAL
2011-02-02	imanikin	Using fiat to advertise Bitcoin	40	3242	JOY
2011-02-03	alkor	Bitcoin bottleneck	18	2873	NEUTRAL
2011-02-03	Anonymous	Bitcoin Fiat Advertising - Earn BTC for every Bitcoin advertising dollar.	73	9156	JOY
2011-02-03	da2ce7	da2ce7 Bounty Outsorceing	5	995	NEUTRAL
2011-02-03	Fractality	How many BitCoin Users are there?	14	6184	NEUTRAL
2011-02-03	markm	Retailer-friendly "buy now using bitcoin" button	0	1804	JOY
2011-02-03	Eivind Nag	We are on Reddit, need upvotes...	7	1134	NEUTRAL
2011-02-04	tcatm	bitcoincharts: bitcoin-central tradehistory fixed	1	746	NEUTRAL
2011-02-04	markm	Bitcoin-propagandic buy now using bitcoin retailing	0	829	DISGUST
2011-02-04	Stephen Gornick	Digital Currency - Legal Property in the UK	7	1943	TRUST
2011-02-04	grondilu	Is bitcoin safe?	23	4825	TRUST
2011-02-04	Anonymous	Print out your bitcoins?	13	1255	NEUTRAL
2011-02-05	markm	Federal Accounting @ Home	6	848	JOY
2011-02-06	Hibou57	Invalid link on the trade page	0	522	NEUTRAL
2011-02-06	earney	new bitcoin website	16	1584	JOY
2011-02-07	Giulio Prisco	Bitcoin is making very good progress!	7	1244	NEUTRAL
2011-02-07	Anonymous	Is this payment processor worth considering ?	3	675	NEUTRAL
2011-02-08	humble	150GH of computing power has joined the global pool today?	9	1677	SURPRISE
2011-02-08	dissipate	Bitcoin May Be Doomed	35	3855	NEUTRAL
2011-02-08	grondilu	conjecture about proof-of-work and cryptocurrencies	43	5678	NEUTRAL
2011-02-08	moncojhr	Strange File at ubitio.us	11	1284	SURPRISE
2011-02-08	kiba	When Will Satoshi return?	16	1520	NEUTRAL
2011-02-09	dissipate	Bitcoin Swag	7	1404	NEUTRAL
2011-02-09	Bruce Wagner	See NOW NOW NOW http://live.twit.tv !!!!!!!!!!!!!!!!!!!	54	6114	FEAR
2011-02-10	FatherMcGruder	Anonymous	53	6290	TRUST
2011-02-10	nightwatch	Bitcoin - how to protect its value	34	2562	NEUTRAL
2011-02-10	Veltas	How cyber-rich are you?	35	3129	NEUTRAL
2011-02-10	ShadowOfHarbringer	The site got slashdotted again ! Better servers needed.	6	993	NEUTRAL
2011-02-10	4u2	when all bitcoins are mined, then what	13	1568	NEUTRAL
2011-02-10	bitanarchy	Will bitcoin be the next Tulip Mania?	34	4249	NEUTRAL
2011-02-10	genjix	WINDOWS ONLY poll- which version do you run Bitcoin on?	5	834	JOY
2011-02-11	kbriggs	21 million cap	32	12597	FEAR
2011-02-11	Bruce Wagner	Andrew Schaaf's Bitcoin Talk at Hack & Tell	3	1171	JOY
2011-02-11	stakhanov	Bitcoin exchange rate plasmoid for KDE	18	1987	SADNESS
2011-02-11	JA37	Can I be taxed?	30	3781	NEUTRAL
2011-02-11	genjix	Core ideas of Bitcoin	7	2060	NEUTRAL
2011-02-11	kbriggs	Peer Review	7	1549	JOY
2011-02-11	chris200x9	pioneer one now accepting bitcoin	59	5061	JOY
2011-02-12	jaredthane	A site that will let you check the balance of any bitcoin account (address)	6	9957	NEUTRAL
2011-02-12	genjix	bubble imminent	119	12036	NEUTRAL
2011-02-12	Anonymous	Opportunity and 4chan	14	1392	JOY
2011-02-13	jav	Best practice for fast transaction acceptance - how high is the risk?	64	15144	JOY
2011-02-13	dishwara	BITCOIN Month	14	1303	NEUTRAL
2011-02-13	udibr	Easy Introduction to bitcoin	1	835	NEUTRAL
2011-02-13	grondilu	HUGE spike in Google trends	8	2063	JOY
2011-02-13	bitjet	New To Bitcoin. Have a few questions.	21	3316	JOY
2011-02-13	just a man	Re-inventing the wheel	0	584	NEUTRAL
2011-02-14	Gavin Andresen	Bitcoin 0.3.20 release candidate available for testing	11	1831	DISGUST
2011-02-14	vip	Bitcoint stealing my money	7	2672	NEUTRAL
2011-02-14	breandan81	does anyone use the poker site?	3	863	SURPRISE
2011-02-14	Quip	Idiot's Guide to Bitcoin [WIP]	14	6026	JOY
2011-02-14	unclescrooge	MTGox question	8	1137	NEUTRAL
2011-02-15	grondilu	BITCOIN IS AVAILABLE ON DEBIAN SID !!!!!	23	7298	NEUTRAL
2011-02-15	0x6763	BitSchema + BitRules + BitApps + Bitx = BitAnythingThatCanBeDecentralized	0	1274	NEUTRAL
2011-02-15	ronaldmaustin	Buy Bitcoins NOW! 30% harder to generate in 3-5 days!	19	2156	JOY
2011-02-15	bg99	Competing Bitcoin like virtual currencies	10	2061	NEUTRAL
2011-02-15	Gavin Andresen	Ignite! Amherst talk about Bitcoin	35	5966	JOY
2011-02-15	oskar	Newbie questions from a programmer	5	813	JOY
2011-02-15	breandan81	Trade Deficits	1	568	NEUTRAL
2011-02-15	ronaldmaustin	Where did the $3.37 come from?	10	1404	NEUTRAL
2011-02-15	vip	Why the transfers are not implemented immediately????	7	963	NEUTRAL
2011-02-16	sirius	[POLL] Should we ban something on the Bitcoin marketplace?	148	10601	JOY
2011-02-16	Nefario	Bitcoin Weekly latest edition just published!	2	763	JOY
2011-02-16	Quip	DAE think drugs, porn and gambling w/ BTC should discouraged?	36	3055	JOY
2011-02-16	theGECK	Does Bitcoin have an official acronym?	4	2051	JOY
2011-02-16	mgiuca	How does one get six generations in one day?	3	910	SADNESS
2011-02-16	Anonymous	Let it be known on this day, that I bought Dominos hotwings with BTC...	4	1195	DISGUST
2011-02-16	Stephen Gornick	This Week In Bitcoin - Feb 14 through Feb 20, 2011	14	1463	NEUTRAL
2011-02-16	jimbobway	Wired Magazine	22	2393	NEUTRAL
2011-02-17	ArsenShnurkov	[flashmob] Competition idea	3	685	DISGUST
2011-02-17	jtimon	Bitcoin-like implementation of Ripple	34	9417	NEUTRAL
2011-02-17	vip	i made new System for give free Bitcoin (only project)	10	2384	JOY
2011-02-17	nounderscores	inheriting bitcoins	18	1837	NEUTRAL
2011-02-17	nounderscores	internet gaming cafes	2	697	NEUTRAL
2011-02-17	genjix	wallet.dat backup tool	1	719	DISGUST
2011-02-18	Blitz??	1 BTC = 65000 USD!	19	6902	NEUTRAL
2011-02-18	Hummer	A simple application to backup your wallet in Dropbox and Gmail [scam]	60	10485	JOY
2011-02-18	Kolbas	Bitcent?	38	3586	NEUTRAL
2011-02-18	breandan81	drop in btc value	89	6428	NEUTRAL
2011-02-18	no to the gold cult	If bitcoin took off, could it fund new investments?	19	1612	JOY
2011-02-18	Cryptoman	Lost money on MyBitcoin.com? Report it here. [UPDATE: funds recovered]	17	3898	JOY
2011-02-18	breandan81	mybitcoin	7	1184	NEUTRAL
2011-02-18	Bruce Wagner	OneRadioNetwork.com with Patrick Timpone	5	1369	JOY
2011-02-18	no to the gold cult	The Register	1	749	NEUTRAL
2011-02-18	Mahkul	The threat of centralization through pools?	19	1989	JOY
2011-02-18	schnak	Total volume graph	6	1399	SURPRISE
2011-02-19	amwt	Banned words when explaining Bitcoin to the mainstream	12	1797	ANGER
2011-02-19	db8393	Government Attack Strategy	9	961	NEUTRAL
2011-02-19	stakhanov	KDE Plasmoid for BTC : new version!	3	648	JOY
2011-02-20	Quip	Perceived Value	2	573	NEUTRAL
2011-02-20	grondilu	The death of money ?	5	677	NEUTRAL
2011-02-20	Mike Hearn	Typing the ?? and ? symbols on a Mac	0	529	NEUTRAL
2011-02-20	Anonymous	What does bitcoin look like?	1	1231	NEUTRAL
2011-02-20	TiagoTiago	What're the odds of a freak statistical alignment causing longlasting netsplits?	6	982	NEUTRAL
2011-02-21	jon_smark	"Game over" scenario for Bitcoin	47	3738	JOY
2011-02-21	xel	Difficulty graphs and estimation	1	742	NEUTRAL
2011-02-21	kiba	Merge Trading and Marketplace Forum	1	530	NEUTRAL
2011-02-21	grondilu	security now is talking about bitcoin... again!	4	981	JOY
2011-02-21	xel	Test bitcoins - decission?	3	783	JOY
2011-02-21	Gavin Andresen	Version 0.3.20	13	3523	NEUTRAL
2011-02-21	stakhanov	Would anybody be interested in a bitcoin exchange rate widget for Android?	2	1409	SADNESS
2011-02-22	kiba	Alternative History of Bitcoin	10	2348	DISGUST
2011-02-22	no to the gold cult	Bitcoin economy: Miners <-> Speculators	12	1395	NEUTRAL
2011-02-22	kroptofer	Bitcoin logos based on the original icon	15	3495	JOY
2011-02-22	Nefario	Bitcoin Weekly, latest release	1	621	SADNESS
2011-02-22	no to the gold cult	Bitcoin, the Global Money	7	986	NEUTRAL
2011-02-22	JollyGreen	Can someone help me understand Blocks?	5	1429	TRUST
2011-02-22	TiagoTiago	How do i say Bitcoin in Lojban?	12	1370	NEUTRAL
2011-02-22	JollyGreen	How is the Merkle Branch stored in the wallet?	2	1258	NEUTRAL
2011-02-22	db	Printing bitcoins, an implementation	87	12363	NEUTRAL
2011-02-22	Stephen Gornick	The Week In Bitcoin - Feb 21 through Feb 27, 2011.	10	1781	NEUTRAL
2011-02-23	khal	[Update] Bitcoin-Contact - Your Bitcoin Identity + Send messages to bitcoin user	26	3572	ANGER
2011-02-23	Bruce Wagner	A Bitcoin Address "DNS"	10	1266	NEUTRAL
2011-02-23	Anonymous	A question about the recent crash...	16	1495	NEUTRAL
2011-02-23	kiba	Bitcoin Common Law System	94	6380	JOY
2011-02-23	AmpEater	I just found bitcoinwatch.com	12	1667	JOY
2011-02-23	mizerydearia	ISO standard 4217	0	1307	JOY
2011-02-23	casascius	The Bitcoin FAQ: withdrawals, block count, SSL	14	4136	NEUTRAL
2011-02-23	krepta3000	What is it calculating/workng on?!	30	6595	NEUTRAL
2011-02-24	Cryptoman	17 blocks in the last hour?	24	2162	NEUTRAL
2011-02-24	genjix	6 hours and 0 confirms!	15	2172	NEUTRAL
2011-02-24	Anonymous	Backing in-game currency with Bitcoin seems relatively easy...	12	1696	NEUTRAL
2011-02-24	JollyGreen	Bouncy Castle help for a N00b :)	0	976	JOY
2011-02-24	temp1029	Counterfeiting and Loss Prevention	10	1779	JOY
2011-02-24	bit-numismatist	genesis block	11	1485	NEUTRAL
2011-02-24	telestrial	The Future of the Bitcoin	22	4209	TRUST
2011-02-24	casascius	Two new short essays about Bitcoin	1	598	JOY
2011-02-25	grondilu	Is bitcoin a "private" currency?	3	707	NEUTRAL
2011-02-25	chaord	Wanted: strategic partnershp with reputable community member (100,000+ BTC)	9	1365	NEUTRAL
2011-02-25	Anonymous	When people ask me why I use bitcoin I show them this .	13	1643	ANGER
2011-02-25	Quip	Who else is excited?	4	1136	NEUTRAL
2011-02-26	abstraction	A project for steganographers and cryptographers	8	1010	NEUTRAL
2011-02-26	amwt	London breakfast meet / Sun 27-Feb	1	661	JOY
2011-02-27	dirtyfilthy	Features of a bitcoin reputation system.	2	1696	DISGUST
2011-02-27	cannabinoid	How much bitcoins are you generating?	13	1838	NEUTRAL
2011-02-27	BlueBird	Port 8333	2	1650	NEUTRAL
2011-02-27	kroptofer	Search Engine Results Snapshots (before & after)	7	1017	TRUST
2011-02-27	JollyGreen	What is better about BTC than USD for typical person?	20	1974	JOY
2011-02-28	willmcgugan	Bitcoin donate options	6	2046	NEUTRAL
2011-02-28	Amso	Bitcoin Faucet is running dry	32	10081	ANGER
2011-02-28	InvestItWisely	Bitcoin: The Digital Currency of the Future	7	1012	DISGUST
2011-02-28	theboos	Block 111111	20	2111	NEUTRAL
2011-02-28	bitminer	changing bitcoin address	4	1840	JOY
2011-02-28	JollyGreen	Google Trends: Bitcoin	8	6084	JOY
2011-02-28	stakhanov	How many transactions per second can the bitcoin network sustain?	11	3249	JOY
2011-02-28	ArsenShnurkov	Lapland, Rovaniemi	3	1700	NEUTRAL
2011-02-28	jimbobway	Sending bitcoins to an IP address	5	1055	NEUTRAL
2011-02-28	BOARBEAR	what about the bitcoins that are gone in the future	14	1614	FEAR
2011-03-01	grondilu	bitcoin notoriety	3	761	NEUTRAL
2011-03-01	Anonymous	Does bitcoin have an electrical footprint ?	5	922	JOY
2011-03-01	Luke-Jr	Microtransactions and non-standard tx for a low fee	2	801	FEAR
2011-03-01	FatherMcGruder	Most transactions	2	622	DISGUST
2011-03-01	grondilu	Oldest redeemed bitcoin?	12	1288	NEUTRAL
2011-03-01	wb3	Question about the Private Key in .dat file	2	912	ANGER
2011-03-01	decisionmatrix	Some questionable aspects of Bitcoin	21	2480	NEUTRAL
2011-03-01	FnuGk	the Bitcoin "bank account"	16	1977	NEUTRAL
2011-03-01	Stephen Gornick	The Week In Bitcoin - Feb 28 through Mar 6, 2011.	5	2270	NEUTRAL
2011-03-01	willmcgugan	Transaction fee	36	5624	NEUTRAL
2011-03-02	Generic_User	Bitcoin's IRC Connection - Smutfairy.com?	5	2956	JOY
2011-03-02	kiba	New Issue of Bitcoin Weekly	8	947	JOY
2011-03-02	alkor	Off-Line Karma: A Decentralized Currency for Peer-to-peer and Grid Applications	7	1454	JOY
2011-03-02	willmcgugan	Where did the transaction fee go?	3	1230	NEUTRAL
2011-03-03	Anonymous	Bitcoin as your web identity	9	1182	DISGUST
2011-03-03	grondilu	bitcoin flag floating in the wind	8	1835	JOY
2011-03-03	kiba	Bitcoin Forum Modification	12	1085	JOY
2011-03-03	matonis	Frustration at the Digital Money Forum	55	3992	NEUTRAL
2011-03-03	os008	Redeeming Bitcoins.	4	3496	NEUTRAL
2011-03-04	meefozio	Explanatory video	8	838	JOY
2011-03-04	grondilu	they will have no excuse	7	1087	JOY
2011-03-05	TiagoTiago	Bitcard - an idea for fast transactions on the street	9	2057	ANTICIPATION
2011-03-05	no to the gold cult	Bitcoin - A Movement?	29	2110	NEUTRAL
2011-03-05	spndr7	Bitcoind Remote administration	5	1117	TRUST
2011-03-05	Gavin Andresen	Changes to the bitcoin.org homepage	15	1394	NEUTRAL
2011-03-05	tcatm	List of unconfirmed transactions	4	1265	NEUTRAL
2011-03-05	melek	MtGox down?	2	1333	NEUTRAL
2011-03-05	stakhanov	Poll: What OS do you use?	20	2317	DISGUST
2011-03-05	Kiv	Possible to export transaction history to spreadsheet?	4	894	DISGUST
2011-03-05	hazek	Targeted advertisement - Who would BitCoins appeal the most to?	41	4409	FEAR
2011-03-05	JesusTheCaffeine	What will happen when all of the blocks have been generated?	5	810	ANTICIPATION
2011-03-05	Only-One Bit Coiner	Will bitcoin lead to increase in illegally produced distilled beverage ?	3	705	NEUTRAL
2011-03-06	friendsofkim	Donations the way forward for bitcoin economy?	1	681	NEUTRAL
2011-03-06	Only-One Bit Coiner	Micropayments to linux authors	0	612	TRUST
2011-03-06	Stephen Gornick	Number of nodes - graph	10	2782	JOY
2011-03-07	1.56E+12	Advertising Networks Paying In BitCoin?	3	1825	NEUTRAL
2011-03-07	spenvo	Bitcoin *might* be discussed on TWiL this Friday - Def. in future - Updated	5	1023	DISGUST
2011-03-07	hippich	BitcoinJ - bitcoin client from Google	12	4552	ANGER
2011-03-07	kiba	Help Kiba Make Correct Reply On Topic of Bitcoin	1	702	JOY
2011-03-07	spenvo	If Bitcoins catch on, will people get used to having so few?	61	4869	DISGUST
2011-03-07	crash893	List of transactions	8	1045	NEUTRAL
2011-03-07	iya	Thought Experiment: Is Bitcoin a Ponzi scheme?	82	8574	NEUTRAL
2011-03-07	znort987	z	6	862	NEUTRAL
2011-03-08	spenvo	Bitcoin Miners: a Conflict of Interest?	8	1424	JOY
2011-03-08	Gavin Andresen	Changes to the Bitcoin Faucet...	17	2881	ANGER
2011-03-08	loadsagreen	Earning bitcoin	4	2089	NEUTRAL
2011-03-08	casascius	I solved 7 blocks yesterday	23	2283	NEUTRAL
2011-03-08	Dude65535	malicious "gifts"	30	2513	NEUTRAL
2011-03-08	TiagoTiago	Reasons Satoshi probably is, or isn't Julian Assange?	3	1102	NEUTRAL
2011-03-08	jimbobway	Satoshi From England?	4	842	NEUTRAL
2011-03-08	Stephen Gornick	The Week In Bitcoin - Mar 7 through Mar 13, 2011	12	2287	NEUTRAL
2011-03-08	genjix	Wallet encryption in Bitcoin	2	817	NEUTRAL
2011-03-09	grue	[solved]Possible to "trade" blocks?	21	3163	NEUTRAL
2011-03-09	ShadowOfHarbringer	Bigger "B" versions of Bitcoin logotypes [Fixed - working image server]	2	2873	TRUST
2011-03-09	spenvo	Challenge: Can we get BitcoinJ mentioned on This Week in Google?	4	816	SADNESS
2011-03-09	FreeMoney	Incentives (and an idea)	15	1339	DISGUST
2011-03-09	Kolbas	P2P Social Networks and Bitcoin	11	2354	NEUTRAL
2011-03-09	bitcoin2	referrer statistic from bitcoin.org?	0	560	ANTICIPATION
2011-03-10	genjix	Bitcoin branch that supports name resolution like genjix@fishysnax.com	0	623	JOY
2011-03-10	ryepdx	Bitcoin killer app?	24	3025	SADNESS
2011-03-10	Anonymous	Bitcoin Tattoos	6	1549	NEUTRAL
2011-03-10	kiba	Bitcoin Weekly Update	0	548	NEUTRAL
2011-03-10	Hal	Difficulty to remain constant for the next month	12	2103	NEUTRAL
2011-03-11	Vladimir	.	1	574	NEUTRAL
2011-03-11	Vladimir	.	1	770	NEUTRAL
2011-03-11	grondilu	What does "legal tender" mean anyway?	21	8618	NEUTRAL
2011-03-12	rebuilder	Charity	3	852	NEUTRAL
2011-03-12	gigabytecoin	How Old Are Most Bitcoin Supporters?	47	2241	ANTICIPATION
2011-03-12	Stephen Gornick	How to prove that the sender for a payment was truly me?	29	2934	SADNESS
2011-03-12	edric	JAPAN TSUNAMI RELIEF, PLEASE READ	55	5766	JOY
2011-03-12	hazek	Peer-To-Peer Lending: The Free Market In Action	8	1148	JOY
2011-03-12	genjix	Poll: your age	32	2879	JOY
2011-03-12	Cryptoman	Poll: your education level	4	688	JOY
2011-03-12	weinerk	re: market depth	2	834	NEUTRAL
2011-03-12	gigabytecoin	Why Is Getting Bitcoin "Accepted" As A Form Of Payment So Important???	31	4410	ANTICIPATION
2011-03-12	chodpaba	###############################################################################################################################################################################################################################################################	15	3310	NEUTRAL
2011-03-13	spenvo	(Updated) Meet the Trader 02: Interview with Cusipzzz, Sportsbet	1	823	NEUTRAL
2011-03-13	marcus_of_augustus	Anonymous points LOIC at the Bernank	2	908	TRUST
2011-03-13	Bruce Wagner	Bitcoin Developers Hackathon	2	1117	NEUTRAL
2011-03-13	Bruce Wagner	Bitcoin Users and Developers Meetup & "Bruce Wagner European Tour"	8	1265	SADNESS
2011-03-13	datathe1st	Protect BITCOIN before it is too late	14	2114	NEUTRAL
2011-03-13	gigabytecoin	What Happens When Double Spending Occurs With USD???	14	1441	NEUTRAL
2011-03-14	cannabinoid	Acellero Xtreme 5970? Any good for mining?	12	1554	NEUTRAL
2011-03-14	snedie	Bitcoin-GBP - How to?	17	4757	NEUTRAL
2011-03-14	genjix	Trading/order fulfilling algorithms	1	778	NEUTRAL
2011-03-14	FreeRad	Trying to understand something	8	998	NEUTRAL
2011-03-14	reubgr	Why Do You Use Bitcoin?	38	9115	ANGER
2011-03-15	nextnonce	Bitcoin stole my weekend!	45	5092	NEUTRAL
2011-03-15	kiba	Slow News Month For Bitcoin?	31	3111	TRUST
2011-03-15	Stephen Gornick	The Week In Bitcoin - Mar 14 through Mar 20, 2011	4	1224	NEUTRAL
2011-03-16	Handsome	A question about Bitcoin software	10	969	NEUTRAL
2011-03-16	mimarob	How much work is a "share" ?	6	1059	NEUTRAL
2011-03-16	os008	What if someone lost their wallets?	5	1109	NEUTRAL
2011-03-16	TiagoTiago	What would Bitcoin for wetware be like?	11	1008	NEUTRAL
2011-03-17	Gavin Andresen	Bitcoin in Australia: what's happening down under?	11	1673	NEUTRAL
2011-03-17	malditonuke	Bitcoin MMO Lovers' Poll	6	1049	JOY
2011-03-17	Stephen Gornick	Donate your historic bitcoin wallet, for preservation at the museum	6	2192	TRUST
2011-03-17	jgarzik	Dynamic wallet triggers	4	694	JOY
2011-03-17	genjix	Fund favourite bitcoin projects (new website)	16	3081	JOY
2011-03-17	grondilu	generating with the new linux kernel 2.6.38	0	537	SADNESS
2011-03-17	chickenado	Poll: Your work status?	1	599	SADNESS
2011-03-17	grondilu	the "little toe" crypto currency	26	2364	JOY
2011-03-17	gigabytecoin	Thought Experiment on Super Computing and Bitcoin Generation Difficulty	63	7462	SADNESS
2011-03-18	genjix	Amsterdam - Bitcoin at one free hackmeeting + another conference	16	3299	DISGUST
2011-03-18	CCCMikey	Convert to Standard Currency fees too high, could affect adoption?	9	1002	JOY
2011-03-18	Hal	Future Bitcoin security depends on price	5	896	TRUST
2011-03-18	TiagoTiago	Idea for increasing privacy in trasanctions: Onion Routing+SwarmMasking Payments	3	760	DISGUST
2011-03-18	innernumb	Wallet.dat balance at zero?	2	1193	JOY
2011-03-19	Anonymous	Bitcoin Calender	2	675	NEUTRAL
2011-03-19	snedie	Cleaning up Market	27	2084	NEUTRAL
2011-03-19	gigabytecoin	Could A Severe "Attack" On Bitcoin Possibly Be A Good Thing???	6	852	JOY
2011-03-19	twistmyarm	Generated More Than 50 Coins in One Block?	12	1395	NEUTRAL
2011-03-20	Anonymous	An idea to get bitcoin into every country - kick paypal and liberty reserve out	19	2205	DISGUST
2011-03-20	friendsofkim	Article on bitcoin and the future of money	2	792	DISGUST
2011-03-20	Hal	Bitcoin == terrorism?	28	2927	NEUTRAL
2011-03-20	robotarmy	Environmental Standards and Impact of Mining for a Virtual Currency	18	1640	NEUTRAL
2011-03-20	theymos	Gavin on Omega Tau podcast	5	1455	SADNESS
2011-03-20	ArsenShnurkov	How much hashing power the CIA can organize ?	36	8915	SURPRISE
2011-03-20	ArsenShnurkov	How much hashing power the Pentagone (US ARMY) can organize ?	2	935	SURPRISE
2011-03-20	Anonymous	How much hashpower can <insert government here> organise?	2	734	NEUTRAL
2011-03-20	genjix	Mining power of Bitcoin vs other networks	25	9118	JOY
2011-03-20	gigabytecoin	What If We Took After The Belizean Dollar? For A Short While At Least...	19	1738	TRUST
2011-03-20	smartcookie	Why bitcoin will fail from it's own success..	8	2803	JOY
2011-03-21	paulie_w	"donate with bitcoin" button	6	1832	JOY
2011-03-21	jgarzik	[RFC] Finite transaction lifetime (aka "fill or kill")	7	914	NEUTRAL
2011-03-21	nubitcoin	Can we keep bitcoin purses safe keeping them in special hardware?	16	2427	TRUST
2011-03-21	arachn1d	Help a newbie get started please.	5	1120	DISGUST
2011-03-21	breandan81	Pioneer 1	12	1372	JOY
2011-03-21	PLATO	PLATO's Bitcoin Road Trip Completed! [June 19-? Bonus round! SFO PDX SEA YVR]	84	16982	DISGUST
2011-03-21	genjix	Running multiple Bitcoin instances.	3	1787	JOY
2011-03-21	kiba	The Bitcoin Weekly Comes Alive	138	9775	NEUTRAL
2011-03-21	CCCMikey	Waste of time? (Stirring debate.)	17	1499	JOY
2011-03-21	jon_smark	When the majority decides to change the rules	55	3828	FEAR
2011-03-22	ehj666	Agorist Unconference and presentation including Bitcoin	2	895	NEUTRAL
2011-03-22	corrosion	BitCards?	14	1273	NEUTRAL
2011-03-22	corrosion	Confused?	18	1278	JOY
2011-03-22	jostmey	Feedback wanted on my bitcoin feed plugin	15	1295	TRUST
2011-03-22	spenvo	Interview of mndrix (CoinPal, Coincard). Meet the Trader 03	4	789	NEUTRAL
2011-03-22	genjix	New bitcoin features	19	3240	JOY
2011-03-22	ryepdx	Portland bitcoin users?	50	4277	NEUTRAL
2011-03-22	bitcoinBull	qubitcoin - quantum bitcoin	0	826	NEUTRAL
2011-03-22	suntsu	Standard contract for purchase and sale of bitcoin	8	2065	JOY
2011-03-22	Stephen Gornick	The Week In Bitcoin - Mar 21 through Mar 27, 2011	9	1568	NEUTRAL
2011-03-22	Stephen Gornick	Video: What Is Bitcoin? from weusecoins.com	38	6420	JOY
2011-03-22	Dai	when will I start getting bitcoins	24	3393	JOY
2011-03-23	AmpEater	Canceling all cards, closing accounts, and moving to bitcoin	18	1657	JOY
2011-03-23	CryptikEnigma	Hi I'm new, I have a few quick questions	27	2175	JOY
2011-03-23	rebuilder	How difficult is it to increase Bitcoin divisibility?	3	1979	NEUTRAL
2011-03-23	hazek	Is Satoshi really Steve Gibson from qrc.com? [dispute this gossip]	25	3522	JOY
2011-03-23	hazek	Pay a few BitCoins, get access to my main email folder and my prime reading time	19	1687	ANTICIPATION
2011-03-23	Jered Kenna (TradeHill)	Remove "generate bitcoins" from standard client?	98	14242	FEAR
2011-03-23	swizzler	Reputation Suggestions	2	558	NEUTRAL
2011-03-23	eideteker	Simple question - what is the root of the "math" that we are doing?	18	1229	FEAR
2011-03-23	alkor	Slashdot: Google Engineer Releases Open Source Bitcoin Client	12	1490	ANGER
2011-03-23	erisgumma	The ecological impact of BitCoin	20	2739	NEUTRAL
2011-03-23	ripper234	Would you guys be interested in an Q&A site about bitcoin?	5	645	NEUTRAL
2011-03-24	g00se	Another Newbie with Questions	8	854	NEUTRAL
2011-03-24	Bloggs	Answered and sorted, Thanks	4	528	NEUTRAL
2011-03-24	gigabytecoin	Are We All Generating The Exact Same Hashes?	6	931	SADNESS
2011-03-24	grondilu	bitcoin as a rewarding "points" system	5	665	DISGUST
2011-03-24	ripper234	Can someone undelete my posts?	0	566	NEUTRAL
2011-03-24	gigabytecoin	How many connections are you seeing on your Bitcoin client?	47	8700	NEUTRAL
2011-03-24	zero_day	I just want to voice my support for BitCoin	4	674	NEUTRAL
2011-03-24	mcandre	Instructions for using Bitcoin on multiple computers / operating systems	2	1401	DISGUST
2011-03-24	theGECK	Is calling it a "wallet" the wrong thing?	37	3696	SURPRISE
2011-03-24	fabianhjr	Multi-owned coins	7	804	NEUTRAL
2011-03-24	btc12546	New user, have some questions.	5	889	JOY
2011-03-24	TiagoTiago	Policies of the hosting company and tld regarding illegal items?	9	1206	TRUST
2011-03-24	Anonymous	Socialcoin	2	784	NEUTRAL
2011-03-24	Desslok	Use same wallet/address on multiple PCs?	23	4527	FEAR
2011-03-24	TiagoTiago	What are the odds we'll find a collision by the time the last bitcoin gets mined?	60	5297	SADNESS
2011-03-24	gigabytecoin	Where To Create Your Own Bank For Less Than $25K???	9	2745	FEAR
2011-03-25	sortedmush	BitCoin Explanation Practice (Skype?)	7	1075	DISGUST
2011-03-25	Stephen Gornick	COIN: a distributed accounting system for peer to peer networks [2006-2007]	0	1007	SADNESS
2011-03-25	hazzey	How Can I Help?	9	809	TRUST
2011-03-25	PseudoCode	Is Bitcoin subject to a "Hostile TakeOver" ?	27	2781	NEUTRAL
2011-03-25	kiba	Move Bitcoin.org to a Bitcoin Host	15	1664	TRUST
2011-03-25	Bimmerhead	paying to follow on Twitter: an opening for bitcoin?	2	745	JOY
2011-03-25	Anonymous	The bitcoin mark.	3	1494	NEUTRAL
2011-03-25	epii	Weird patterns on Block Explorer	17	2094	NEUTRAL
2011-03-25	Fiyasko	What Acronym would you use for Bitcoins	4	715	ANGER
2011-03-25	stakhanov	Would you support moving to a system with controled inflation?	124	8991	DISGUST
2011-03-26	Herodes	All bitcoin.org downloaders being tracked when they use the bitcoin-program?	13	2715	JOY
2011-03-26	ColdHardMetal	Anyone know the page for translating the bitcoin.org website?	2	479	NEUTRAL
2011-03-26	tiberiandusk	Bitcoin Magnet Link?	23	2124	JOY
2011-03-26	eMansipater	Governments and Bitcoin	71	7894	NEUTRAL
2011-03-26	bitcoinking	Looks like bitcoinking may go viral	1	940	JOY
2011-03-26	Orange Pekoe	No such thing as a sound currency anymore	3	742	SURPRISE
2011-03-26	ptd	The problem with transaction fees	33	2978	NEUTRAL
2011-03-27	CCCMikey	"Pay Less. Pay BitCoin" - marketing idea for small businesses?	9	1053	ANTICIPATION
2011-03-27	kiba	Bitcoin forum getting big, Need Moderators	44	3298	ANTICIPATION
2011-03-27	ironwolf	Blog Post: It's Not Too Late To Send Me Money	1	705	SADNESS
2011-03-27	ikenstein	btc app	8	953	NEUTRAL
2011-03-27	Floww	New bitcoin logo	77	21265	JOY
2011-03-27	Daniel	New wiki page on Bitcoin credit	7	1865	JOY
2011-03-27	stakhanov	Setting up a collective bounty for open-source developement with bitcoins?	2	621	JOY
2011-03-28	genjix	4chan discussing bitcoin	20	4027	JOY
2011-03-28	epii	Automated withdrawals / payment scheduler	2	648	NEUTRAL
2011-03-28	grondilu	bitcoin awareness	18	2011	JOY
2011-03-28	ripper234	Can you retort / refute this attack on BitCoin?	17	4343	NEUTRAL
2011-03-28	sirius	I accidentally some user accounts	10	1816	NEUTRAL
2011-03-28	Glass	siliceous namedrops	15	2246	NEUTRAL
2011-03-28	Akarbb	The Daily Bitcoin	16	2865	NEUTRAL
2011-03-28	sverre	The risk of the double spend (or why we don't need to wait for confirmations)	8	1081	JOY
2011-03-28	frankiebits	This is very bad...	40	3788	NEUTRAL
2011-03-29	ripper234	A BitCoin StackExchange - please follow it!	39	4628	JOY
2011-03-29	Mike Hearn	Adding Scalability to the FAQ	0	606	NEUTRAL
2011-03-29	grondilu	Best quote from Satoshi	18	6293	JOY
2011-03-29	Alex Beckenham	Bitcoin ATM (Automatic Teller Machine), with USB slot.	32	4913	SADNESS
2011-03-29	CajunTechie	Bitcoin by SMS	7	1795	NEUTRAL
2011-03-29	casascius	Coin distribution vs community size	22	2683	NEUTRAL
2011-03-29	Jered Kenna (TradeHill)	Different idea for BTC ATM, use phone app on your way	4	1016	SURPRISE
2011-03-29	sverre	Difficulty selling BitCoins	10	1456	NEUTRAL
2011-03-29	CryptikEnigma	Does it take awhile for bitcoins to show up in a clearcoin escrow?	1	843	NEUTRAL
2011-03-29	fetokun	How long until governments outlaw bitcoin usage?	83	11024	NEUTRAL
2011-03-29	Distribution	Just put blog entry on my business site about Bitcoins	1	570	JOY
2011-03-29	Stephen Gornick	Microtransaction industry moving forward	3	1056	JOY
2011-03-29	gigabytecoin	Should All Promotions Of Bitcoin "Ponzi" Schemes Be Banned?	39	3773	JOY
2011-03-29	Akarbb	UStream Discussion Tomorrow	8	947	JOY
2011-03-30	spenvo	"Proof of Work" is #9 on Hacker News!	4	741	DISGUST
2011-03-30	Alex Beckenham	1 BTC for 'fake' bitcoin signage! [OFFER EXPIRED]	30	3726	JOY
2011-03-30	RodeoX	6 things for new bitcoiners to do:	6	1251	JOY
2011-03-30	ryepdx	Bitcoin font	4	3520	NEUTRAL
2011-03-30	da2ce7	Bitcoin Wiki backup on Freenet	2	820	NEUTRAL
2011-03-30	ripper234	Generating bitcoins via Amazon cluster GPU?	3	5437	NEUTRAL
2011-03-30	spenvo	The story behind witcoin. Meet the Trader: mizerydearia #4 on Hacker News!!!	3	788	DISGUST
2011-03-31	gigabytecoin	A possible hurdle for bitcoin banks..?	10	1397	JOY
2011-03-31	Steve	Article in WSJ about von NotHaus & congressional authority over money	0	649	TRUST
2011-03-31	Pygy	Backup advice.	11	985	NEUTRAL
2011-03-31	Pygy	Don't let too many coins in your wallet.dat, store them in a crypted bitsafe.dat	5	1237	TRUST
2011-03-31	bittercoin	Manipulating the difficulty?	32	2861	NEUTRAL
2011-03-31	Pygy	Mining for dummies... Is permanent internet access needed?	8	1589	NEUTRAL
2011-03-31	grndzero	Newbie Question	20	1906	NEUTRAL
2011-03-31	Wegg	Pet Supply store anyone?	22	3106	JOY
2011-03-31	Jr00t	The Apple App Store & BitCoins	16	2219	NEUTRAL
2011-03-31	Akarbb	The Daily Bitcoin 3/31/2011	0	586	NEUTRAL
2011-03-31	Stephen Gornick	The Week In Bitcoin - Mar 28 through Apr 3, 2011	6	1804	NEUTRAL
2011-03-31	Akarbb	Top 5 reasons why Bitcoin will remain strong	15	1521	SADNESS
2011-03-31	gigabytecoin	What is the single largest transaction of bitcoins on the block chain to date?	21	4948	JOY
2011-03-31	gigabytecoin	What Micropayment Needs Can Bitcoin Fill?	4	1123	NEUTRAL
2011-03-31	grondilu	your confidence in bitcoin	38	3856	NEUTRAL
2011-04-01	Bruce Wagner	[PC World] Federal Authorities in Costa Rica Confiscate Servers of MtGox	11	1582	SADNESS
2011-04-01	meatsim	Awesome free state project open to bitcoin donations	297	27206	NEUTRAL
2011-04-01	genjix	bitcoin logo	1	1833	SADNESS
2011-04-01	lumos	BRITISH TREASURY TO BITCOIN BACK THE POUND!!!!1111	3	1012	JOY
2011-04-01	Cryptoman	Free Bitcoin	4	1099	NEUTRAL
2011-04-01	??????Atlas_	I am in negotiations with presidential candidate Ron Paul...	21	2940	TRUST
2011-04-01	grondilu	infowarhorse aggressively accepts bitcoin for donation	2	751	JOY
2011-04-01	mikegogulski	Jon Matonis pumps bitcoin at a KPMG eGaming conference in Gibraltar	9	2133	DISGUST
2011-04-01	randomproof	Lottery idea	2	707	DISGUST
2011-04-01	Megawatt	Questions about pay transaction fee.	18	2316	DISGUST
2011-04-01	grondilu	Ron Paul and bitcoins	25	3294	JOY
2011-04-01	Akarbb	The Daily Bitcoin 4/1/2011	0	599	NEUTRAL
2011-04-01	Akarbb	The Daily Bitcoin is giving away 200 Bitcoins to the first 200 users...	3	1039	JOY
2011-04-01	grondilu	WIKIPEDIA ACCEPTS BITCOIN DONATIONS!!!!!!!!!!!!!	31	4012	NEUTRAL
2011-04-01	mizerydearia	win five bitcoins	4	856	NEUTRAL
2011-04-02	genjix	Best buy april fools bitcoin page	2	2524	DISGUST
2011-04-02	BOARBEAR	Bitcoin bandwidth	0	1500	NEUTRAL
2011-04-02	sverre	Please help me write a letter to my usual eCommerce sites	3	578	SURPRISE
2011-04-02	Akarbb	The Daily Bitcoin 4/2/11	6	1033	NEUTRAL
2011-04-03	kiba	Bitcoin and Unemployed Teens	22	2264	NEUTRAL
2011-04-03	S3052	NEW: German Privacy Foundation accepts Bitcoin donations	4	893	JOY
2011-04-04	gigabytecoin	All internet connections are not the same...	7	1107	FEAR
2011-04-04	epii	Mining faucet	5	1409	JOY
2011-04-04	marcus_of_augustus	Saxobank founder libertarian - possible bitcoin adopter?	2	1273	NEUTRAL
2011-04-04	no to the gold cult	Scott Horton of Antiwar Radio	2	710	NEUTRAL
2011-04-04	bullox	The term "mining" has got to go	37	3099	NEUTRAL
2011-04-04	casascius	You might be a domestic terrorist if...	12	1326	JOY
2011-04-05	spenvo	#bitcoin-marketing PR discussion	3	768	NEUTRAL
2011-04-05	kiba	Animation Bounty Prize Winner	14	9680	JOY
2011-04-05	Anonymous	Bitcoin conspiracy theories.	19	4487	NEUTRAL
2011-04-05	tcatm	Calculate total coins at height	2	665	JOY
2011-04-05	gigabytecoin	Can Somebody Explain The "Strange Blocks" Found On BlockExplorer.com?	6	1291	SADNESS
2011-04-05	S3052	NEEDED URGENTLY: Professional Bitcoin Exchange and More Serious Project Work	40	5925	JOY
2011-04-05	mjsbuddha	Now is the time to BUY BUY BUY!	18	2250	DISGUST
2011-04-05	AbeSkray	Poll: What did you do with your Faucet BTC?	21	2946	SURPRISE
2011-04-05	Anonymous	The Bitcoin Forum Podcast - Episode 1, 4/4/2011	18	2144	ANGER
2011-04-05	Stephen Gornick	The Week In Bitcoin - Apr 04 through Apr 10, 2011	2	1214	NEUTRAL
2011-04-05	al_capwn	What is BitCoin Data Used For???	21	5526	NEUTRAL
2011-04-05	stakhanov	Where do you see the BTC-USD exchange rate in month?	27	4498	ANTICIPATION
2011-04-06	gigabytecoin	Go and download the Alexa toolbar!	11	1272	NEUTRAL
2011-04-06	gigabytecoin	How Does BitcoinCharts.com Know The Network Total Hashes/Second?	4	802	JOY
2011-04-06	mjsbuddha	Leasing mining rig time? and possibly solution to chargebacks	10	1245	DISGUST
2011-04-06	Akarbb	Rebuilding the BTC client	0	619	JOY
2011-04-06	tcatm	telnet bitcoincharts.com 27006 (tx/block monitor)	1	1278	JOY
2011-04-06	ano-nym	What if bitcoins were used in high-frequency trading?	54	4767	NEUTRAL
2011-04-07	grondilu	A silver/gold fanatic buys bitcoins	9	1470	NEUTRAL
2011-04-07	RodeoX	Bitcoin swap-meet in real life?	5	998	TRUST
2011-04-07	humphrey	New to bitcoin	30	3595	JOY
2011-04-08	gigabytecoin	Can/Will Transactions Ever Be Processed Faster Than Every 10 Minutes?	34	4280	NEUTRAL
2011-04-08	Mahkul	Put your BitCoin address in your business email signature	10	1557	ANTICIPATION
2011-04-08	Akarbb	The Daily Bitcoin 4/8/11	12	1572	NEUTRAL
2011-04-08	Rage	Used Bitcoin for a while, decided to register	18	1542	NEUTRAL
2011-04-08	fornit	weird idea: a bitcoin game	3	895	DISGUST
2011-04-08	mpkomara	witcoinamid	0	608	NEUTRAL
2011-04-09	tomcollins	Another Noob perspective - drawbacks and potential growth opportunities	36	2834	NEUTRAL
2011-04-09	??????Atlas_	The Bitcoin Podcast - Episode 2, 4/8/2011	7	1411	ANGER
2011-04-09	spenvo	Transaction fee model, proven?	10	2846	NEUTRAL
2011-04-10	phearmonger	Noob with dreams of granduer	7	1199	NEUTRAL
2011-04-10	Akarbb	The Daily Bitcoin 4/9/11	6	848	NEUTRAL
2011-04-10	ffe	Web site to encourage creation of worldwide bitcoin agents	10	1337	DISGUST
2011-04-11	hazek	Awesome image!	4	851	TRUST
2011-04-11	Akarbb	The Daily Bitcoin 4/11/11	0	600	NEUTRAL
2011-04-12	romkyns	BitLotto: how does it know where to send the winnings?	7	987	JOY
2011-04-12	fabianhjr	SupperHappyDevHouse - Mexico City	21	1860	NEUTRAL
2011-04-12	spenvo	The Story of Gavin Andresen; Bitcoin Faucet and Clearcoin: Meet the Trader	0	1085	DISGUST
2011-04-12	Stephen Gornick	The Week In Bitcoin - Apr 11 through Apr 17, 2011	6	1705	NEUTRAL
2011-04-13	Stephen Gornick	Caution for those using Dropbox	5	2413	TRUST
2011-04-13	Akarbb	Challenge for this week!	0	552	NEUTRAL
2011-04-13	arachn1d	Confused about transaction fee...	14	2325	JOY
2011-04-13	paulie_w	domain registrar w/bitcoin payment	1	1706	TRUST
2011-04-13	Cryptoman	Mystery miner at it again?	43	4915	NEUTRAL
2011-04-13	BitterTea	NixiePixel (poorly) impersonated	2	2239	NEUTRAL
2011-04-13	elggawf	Recipient Address Re-use a bad idea?	8	869	ANTICIPATION
2011-04-13	epii	Transactions per block	10	3935	NEUTRAL
2011-04-13	ffe	Using easy names for public keys	2	638	TRUST
2011-04-13	TiagoTiago	What if i end buying BTC from someone that's some big criminal the cops're watching?	9	972	JOY
2011-04-14	HostFat	Backup wallet with Wuala	11	4367	NEUTRAL
2011-04-14	tomcollins	Buying from a BitCoin Merchant	9	3085	TRUST
2011-04-14	Ashpool	Can you reject or send back bitcoins?	28	2272	FEAR
2011-04-14	jpent	Double Spending Proof of Concept	17	1399	ANGER
2011-04-14	Frodo	Each node must keep all blocks (transactions)?	2	656	NEUTRAL
2011-04-14	ironwolf	Odd pattern in BitcoinMonitor	69	8504	JOY
2011-04-15	kungla	Bitcoin conceptual problem?	18	1481	NEUTRAL
2011-04-15	gigabytecoin	How Can We Protect This Domain From Being Seized?	20	1941	SADNESS
2011-04-15	Gabuzo	Mining: the need to grow	21	2051	FEAR
2011-04-15	chungenhung	Noob. Where is my "wallet"? and how is it tied to me?	10	1448	NEUTRAL
2011-04-15	John Kirk	Old Photo of Mt. Gox	11	1064	JOY
2011-04-15	jimbobway	Online poker companies indicted for fraud	24	2401	TRUST
2011-04-15	Anonymous	The Bitcoin Podcast - Episode 3, 4/14/2011	5	942	ANGER
2011-04-15	DeadJDona	We lose all bitcoins ((	7	1263	NEUTRAL
2011-04-15	Bobby	Wow what a rally!	33	3660	JOY
2011-04-16	EPiSKiNG	betco.in	3	1383	NEUTRAL
2011-04-16	marcus_of_augustus	BitCoin for Kids?	1	657	NEUTRAL
2011-04-16	Anonymous	Calling all MEN...	29	2664	NEUTRAL
2011-04-16	infocambodge	Can Bitcoin be used to sent money to family in Cambodia ?	23	2115	DISGUST
2011-04-16	MarcelloM	Help! Newbie !!!	9	677	TRUST
2011-04-16	Hasimir	HTTPS-Everywhere rule for bitcoin.org	7	1109	ANGER
2011-04-16	spenvo	It happened! (TIME/tech)	53	5471	TRUST
2011-04-16	xf2_org	Loosely Managed Digital Currency Could Be Avenue for Crime That's Hard to Block	43	7866	NEUTRAL
2011-04-16	Bruce Wagner	The Bitcoin Show on OnlyOneTV.com	540	37483	JOY
2011-04-16	Anonymous	The government could tax bitcoin by mining it.	18	1640	JOY
2011-04-16	grondilu	there is only ONE thing we really need	29	2626	SURPRISE
2011-04-16	wobber	Who is Satoshi Nakamoto?	408	76177	NEUTRAL
2011-04-17	gator	[newbie] how much can one make with BitIcons?	9	5786	NEUTRAL
2011-04-17	mcqueenorama	Advocacy	7	796	NEUTRAL
2011-04-17	da2ce7	Aussie Bitcoin Commnity IRC channel	0	470	JOY
2011-04-17	BrightAnarchist	Bitcoin bumper sticker	3	1074	JOY
2011-04-17	Mike Hearn	Freezing BitCoin addresses by regulating miners	76	9579	JOY
2011-04-17	stillfire	How a social attack could defeat a prosperous Bitcoin network	20	3074	NEUTRAL
2011-04-17	Frodo	How to protect against theft?	1	617	JOY
2011-04-17	steelhouse	Is Bitcoin Legal to use worldwide or in the USA?	9	4604	ANGER
2011-04-17	Frodo	Quantum computer resistance	1	1100	NEUTRAL
2011-04-17	timm	Trade BTC for BTC to test	13	934	JOY
2011-04-17	meatsim	Ways for governments to ruin Bitcoin	13	2128	JOY
2011-04-17	Akarbb	What does Bitcoin mean to you?	0	1083	NEUTRAL
2011-04-17	Andrew Vorobyov	Will 1BTC >= 1USD? I doubt it	11	1829	NEUTRAL
2011-04-18	yomi	Block generated but generation fee not redeemed	3	871	JOY
2011-04-18	gigabytecoin	Could What Happened To Open Office Happen To Bitcoin???	1	873	SADNESS
2011-04-18	barrymac	does the Ven threaten the bitcoin?	12	2385	NEUTRAL
2011-04-18	CreativeEmbassy	Frustrated with Ease of Use	26	2059	DISGUST
2011-04-18	??????Atlas_	I recommend everybody SELLs...	42	6108	JOY
2011-04-18	AmpEater	I recommend everyody BUYS......	3	853	NEUTRAL
2011-04-18	zyb	newbie questions: fee estimation, file size prediction, ISP blocking	10	1514	ANGER
2011-04-18	EPiSKiNG	Poker Market	7	1212	NEUTRAL
2011-04-18	Nefario	Share, Future, Bond contract text	4	697	JOY
2011-04-18	Insuremeplz	Suggestions for someone new to bitcoin to get involved and contribute	12	2747	ANTICIPATION
2011-04-18	MarcelloM	Time for second bitcoin ?	13	1106	DISGUST
2011-04-18	forgotmypassword5x	Transparency in mining/markets, big botnets?	16	1743	TRUST
2011-04-18	mcdett	what's going on?	5	886	NEUTRAL
2011-04-18	DeadJDona	When will we see a first virus?	10	1593	ANTICIPATION
2011-04-18	bullox	Will bitcoin ever be faster?	11	1706	NEUTRAL
2011-04-18	ronaldmaustin	Withdaw money from MtGox	6	1680	NEUTRAL
2011-04-19	Deckard	Bitcoin growth challenges	4	810	NEUTRAL
2011-04-19	PHPAdam	Bitcoin?s Collusion Problem - by Timothy B Lee	61	6276	NEUTRAL
2011-04-19	Anonymous	Distributed e-wallet ?	1	738	NEUTRAL
2011-04-19	jimbobway	Easy Way To Detect Bitcoin Fork?	8	2274	ANTICIPATION
2011-04-19	gigabytecoin	How does a transaction fee guarantee faster transaction times?	1	724	JOY
2011-04-19	bitlotto	Idea for the Bitcoin killer app	9	1141	DISGUST
2011-04-19	alkor	MtGox - single point of failure	11	1163	NEUTRAL
2011-04-19	xf2_org	new IRC channel #bitcoin now active	3	2150	ANTICIPATION
2011-04-19	Mike Hearn	New website does not link to Satoshis paper?	9	1213	JOY
2011-04-19	Denicen	Prediction/proposal for growth of the bitcoin economy	8	1328	JOY
2011-04-19	bitlotto	Should an EWallet be called something else? If so, what?	2	737	NEUTRAL
2011-04-19	gigabytecoin	Suggestion: Subscription payment cronjob-like area for the Bitcoin GUI?	4	809	JOY
2011-04-19	Stephen Gornick	The Week In Bitcoin - Apr 18 through Apr 24, 2011	9	2746	NEUTRAL
2011-04-19	gigabytecoin	What about a stock trading + auction platform?	7	938	SADNESS
2011-04-19	gigabytecoin	What happens if I mis type a bitcoin user's address when sending money?	11	1711	NEUTRAL
2011-04-19	skittixch	What would happen if the govt seized mt gox?	15	1572	ANTICIPATION
2011-04-20	grondilu	"They" could use bitcoins.	2	656	ANGER
2011-04-20	khal	[How to] Send payments to emails, urls and domains in GUI	5	1869	JOY
2011-04-20	grondilu	Anyone can respond to this guy?	3	819	NEUTRAL
2011-04-20	Bruce Wagner	Bitcoin Conference 2011 NYC	490	44353	DISGUST
2011-04-20	S3052	Bitcoin Transaction Volume	42	10574	JOY
2011-04-20	Anonymous	BitDNS in the words of satoshi	1	6182	NEUTRAL
2011-04-20	mcdett	btc beer gatherings	0	603	JOY
2011-04-20	Twilight	Is Bitcoin a scam?	28	14381	JOY
2011-04-20	taykaypee	Legal clarification: Bitcoin vs. BitcoinUSA	30	2684	NEUTRAL
2011-04-20	Ian Maxwell	Physical bitcoins, take 4	65	7669	NEUTRAL
2011-04-20	Gavin Andresen	Please help test: Bitcoin version 0.3.21 release candidate	48	6494	DISGUST
2011-04-20	mcqueenorama	Public Key Security Flaw?	19	2248	JOY
2011-04-20	fellowtraveler	Radio Interview, Open Transactions and Bitcoin	2	783	NEUTRAL
2011-04-20	marcus_of_augustus	Smartphone security	13	1099	JOY
2011-04-20	gigabytecoin	The faucet should be giving ~0.003 BTC per person.	16	1395	SADNESS
2011-04-21	taykaypee	Average time a block is created	8	1144	DISGUST
2011-04-21	ffe	Bitbonds: Bitcoin IOUs	3	971	NEUTRAL
2011-04-21	phelix	Bitcoin = Skynet A.I.?	20	2867	NEUTRAL
2011-04-21	mcqueenorama	Bitcoin and OpenID and such	0	823	ANTICIPATION
2011-04-21	mizerydearia	Bitcoin micro-party at Noisebridge in San Francisco April 30th, 2011	26	3040	NEUTRAL
2011-04-21	kiba	Bitcoin site should pay for itself through...bitcoin advertising.	13	1199	DISGUST
2011-04-21	da2ce7	da2ce7 in Europe! (in Barcelona)	23	1856	TRUST
2011-04-21	Frodo	Double wallet	5	822	NEUTRAL
2011-04-21	reubgr	feedback on preliminary draft of legal paper	53	7628	TRUST
2011-04-21	cyrus1985	How to overthrow the Bitcoin Network	18	3084	NEUTRAL
2011-04-21	phelix	Human Readable Personalized Bitcoin Address	1	1702	JOY
2011-04-21	DGCmagazine	More info [on the legal requirements of a digital currency]	6	1031	NEUTRAL
2011-04-21	rm	MTGOX -- Lost $$, no reply	16	2317	NEUTRAL
2011-04-21	Ethereal401	Sell Unused CPU processes?	5	2387	TRUST
2011-04-21	gigabytecoin	The Bitcoin Debit/Gift Card?	16	1740	JOY
2011-04-21	genjix	Where is Bitcoin community biggest?	2	937	NEUTRAL
2011-04-22	Vandroiy	[If tx limit is removed] Disturbingly low future difficulty equilibrium	259	26777	FEAR
2011-04-22	mizerydearia	Awwww, this is sad =/	10	1448	JOY
2011-04-22	Littleshop	Future episode about Bitcoins on Clickonthisshow.com	0	473	JOY
2011-04-22	JohnDoe	Is Bitcoin the biggest distributed computing project yet?	1	2129	NEUTRAL
2011-04-22	Tawsix	Question about block generation	2	642	JOY
2011-04-22	mizerydearia	SF Hackerspace: Noisebridge - A Bitcoin Rejection	12	2778	NEUTRAL
2011-04-22	RodeoX	The EFF, most bang for your bit in donations	2	654	ANTICIPATION
2011-04-22	henry21	Value overflow incident.. August 15, 2010	7	1737	TRUST
2011-04-22	giner	Vote on VODO: accept donations in bitcoin	10	923	JOY
2011-04-22	Riley	Where can I get a bitcoin logo to display on my site?	2	777	SADNESS
2011-04-22	CryptikEnigma	Why is the bitcoin value skyrocketing?	20	4044	NEUTRAL
2011-04-23	Nefario	Allowing 24/7 auditing of bitcoin services	3	645	NEUTRAL
2011-04-23	shrewdwatson	are coins necessary?	3	833	NEUTRAL
2011-04-23	CryptikEnigma	ATTN: People who have sucessfully used bitcoin4cash	12	1372	NEUTRAL
2011-04-23	c-rock	BitCoin Liberation Army	23	3680	NEUTRAL
2011-04-23	Vandroiy	Damage Estimation of Low Hashrate	2	1094	FEAR
2011-04-23	c_mac	Good Karma-help a noob	1	644	NEUTRAL
2011-04-23	silvercardbank	How To Buy Silver & Gold With BitCoin :	0	1042	DISGUST
2011-04-23	zby	How to survive a bubble	6	1175	NEUTRAL
2011-04-23	shrewdwatson	is it possible to confirm in advance? | a fraud with a slow computer	1	553	NEUTRAL
2011-04-23	frontlineassembly	JSON/webform nub question (exchanging psc to btc)	1	629	NEUTRAL
2011-04-23	xavier	Max Number of Bitcoins - Then What	21	13239	JOY
2011-04-23	tomcollins	Most people are not capable of keeping their wallets safe?	46	4476	ANTICIPATION
2011-04-23	Raoul Duke	Presenting CoinBits.com - Bitcoin related news aggregator	9	1270	JOY
2011-04-23	mcqueenorama	Silicon Valley Meetup Group	1	1014	JOY
2011-04-23	fellowtraveler	software announcement: "Moneychanger"	10	2251	JOY
2011-04-23	jtimon	total received counter for donations	7	1463	NEUTRAL
2011-04-23	AtlasONo	What goods & services have you purchased with bitcoin?	13	1496	NEUTRAL
2011-04-23	CryptikEnigma	What is the absolute fastest way of turning cash into BTCs?	13	1241	SURPRISE
2011-04-24	bitlotto	Bitcoin security - "big room" analogy	3	921	TRUST
2011-04-24	yomi	BTCUSD historical volatility	14	5616	NEUTRAL
2011-04-24	Garrett Burgwardt	Don't buy bitcoin thread on mises.org	32	5629	JOY
2011-04-24	mizerydearia	Don't buy bitcoins. Use carrots instead!	59	5592	SURPRISE
2011-04-24	cypherdoc	How do we prevent money laundering and assasinations?	146	12078	ANGER
2011-04-24	Frodo	How many clients?	3	698	NEUTRAL
2011-04-24	brybot	losing bitcoins?	10	1116	NEUTRAL
2011-04-24	bbulker	Made a Bitcoin icon, PDF included	10	2118	JOY
2011-04-24	Stephen Gornick	People v. Western Express	1	742	TRUST
2011-04-24	Stefan Thomas	WeUseCoins: Some minor announcements	1	766	NEUTRAL
2011-04-24	Stephen Gornick	What does Wal-Mart want?	0	704	NEUTRAL
2011-04-25	shazow	"In cryptography we trust" (yet another Bitcoin icon)	27	8485	JOY
2011-04-25	LightRider	[UPDATED] BitCon! NOW BEING ORGANIZED!	40	4480	JOY
2011-04-25	samablog	Bitcoin and the NSA	26	4083	NEUTRAL
2011-04-25	brybot	concern for bitcoin and the environment	36	5253	NEUTRAL
2011-04-25	grondilu	Could bitcoin fail?	8	1364	JOY
2011-04-25	clonedone	lets say I have 100k btc	10	1419	JOY
2011-04-25	udibr	Q: how does fee motivate miners to process transaction more quickly	4	1083	NEUTRAL
2011-04-25	LH66	Question from newb about accepting Bitcoins for payment...	4	791	NEUTRAL
2011-04-25	dizzleology	the worth of bitcoins	1	798	NEUTRAL
2011-04-25	PHPAdam	What world currencies are actually backed by gold?	6	1596	DISGUST
2011-04-26	yomi	[Article] The Geeks Guide to Currencies: Trust and Promises	0	520	TRUST
2011-04-26	PLATO	04.26.11 - PLATO's Bitcoin Presentation for UAH - Let's crowdsource a better one	15	1402	NEUTRAL
2011-04-26	grondilu	A small town with 10,000 people	4	1530	NEUTRAL
2011-04-26	tomcollins	Banks that allow ACH Push	6	2272	DISGUST
2011-04-26	jhfire	BitCoin Coming to an End?	3	1663	SADNESS
2011-04-26	Dayofswords	Bitcoin concept issue questions	3	804	JOY
2011-04-26	schone	fees imposed after cap coin creation?	6	969	FEAR
2011-04-26	TiagoTiago	How do i get the exchange rate between BTC and *$ without needing an intermediary step?	9	986	ANTICIPATION
2011-04-26	td	Interesting information RE: Total network strength	13	1943	NEUTRAL
2011-04-26	jtimon	Math problem: When would the freicoin money supply converge?	31	5335	ANGER
2011-04-26	ptd	Meetup page on wiki	0	537	NEUTRAL
2011-04-26	marcus_of_augustus	Repeat questions on the forum	20	1644	NEUTRAL
2011-04-26	Anth0n	Strange transactions?	11	1626	SURPRISE
2011-04-26	Stephen Gornick	The Week In Bitcoin - Apr 25 through May 01, 2011	6	1674	NEUTRAL
2011-04-26	BitPiggy	Travelling on BitCoins - Meetups + trading venues + buying/selling on the road?	0	685	NEUTRAL
2011-04-26	elewton	When will Bitcoin achieve sentience/form a major part of an A.I.?	25	2103	NEUTRAL
2011-04-27	mizerydearia	"Don't buy bitcoins"	1	862	JOY
2011-04-27	s	Alternative protocols to Bitcoin	5	1107	SADNESS
2011-04-27	ploum	Article: the Bitcoin Bubble	13	1882	TRUST
2011-04-27	noganoo	Bitcoin = bullshit grinder	11	4263	NEUTRAL
2011-04-27	grondilu	bitcoin crack	5	1372	NEUTRAL
2011-04-27	tgdollaz	Bitcoin thread on OCN, 27 pages in 12 hours	82	8826	NEUTRAL
2011-04-27	Gavin Andresen	Bitcoin version 0.3.21	52	12091	NEUTRAL
2011-04-27	zby	Collectibles	2	638	NEUTRAL
2011-04-27	ripper234	How can I sell BTC in exchange for paypal USD?	4	1154	NEUTRAL
2011-04-27	silvercardbank	IDEA: Increase your bussiness using Bitcoin.	2	767	DISGUST
2011-04-27	bitlotto	Should drugs be listed at bitcoin.it?	124	11019	NEUTRAL
2011-04-27	mizerydearia	Should pr0n be listed at bitcoin.it?	11	1438	NEUTRAL
2011-04-27	kokjo	transcations amok!	4	824	NEUTRAL
2011-04-28	jhfire	200+ Computers - What to do?	4	760	NEUTRAL
2011-04-28	xavier	Bitcoin & the Banks	29	2911	NEUTRAL
2011-04-28	steelhouse	Capital gains as a Collectible or Currency.	3	817	NEUTRAL
2011-04-28	chickenado	Conversation I had with my girlfriend the other night	60	5735	JOY
2011-04-28	mcdett	did anyone else experiance an outage to this site?	7	829	NEUTRAL
2011-04-28	da2ce7	Freenet www.bitcoin.org Mirror!	0	677	JOY
2011-04-28	grondilu	Good stuffs that came out of bitcoin	7	950	JOY
2011-04-28	ripper234	Is MyBitcoin a viable alternative for non-techie users?	8	1009	JOY
2011-04-28	epii	Next parities to watch	12	2135	NEUTRAL
2011-04-28	Mike Hearn	Proposal for breaking "community advertising rules" deadlock	41	3402	JOY
2011-04-28	kiba	Satoshi Disappear Day	54	5944	JOY
2011-04-28	chooseusername10	Should bitcoin wiki allow links to christian religious services?	26	2909	NEUTRAL
2011-04-28	TheShoura	Wallet questions / security / mobility	1	890	JOY
2011-04-28	luv2drnkbr	What is anonyminity worth?	6	1034	NEUTRAL
2011-04-29	mcdett	570830.34 of btc was traded today or 1.2MM usd	6	1312	SADNESS
2011-04-29	PLATO	ALABAMA DISASTER RELIEF FUND [41.75 BTC COLLECTED]	16	3620	FEAR
2011-04-29	genjix	Dark pools - how do they work?	10	2082	NEUTRAL
2011-04-29	steelhouse	Disadvantages of Bitcoin why price might drop.	24	5370	NEUTRAL
2011-04-29	Ian Maxwell	Do we need a meta-forum?	2	692	NEUTRAL
2011-04-29	diogenes	Estimating the rate of coin loss.	4	997	JOY
2011-04-29	CombustibleLemon	Is Bitcoin LESS Secure than Face to Face Cash?	13	1038	NEUTRAL
2011-04-29	epii	Less than 12 hours to next difficulty retarget	5	1487	NEUTRAL
2011-04-29	Ian Maxwell	Minimum fee-free transaction (split from 0.3.21 discussion)	13	1323	SURPRISE
2011-04-29	khal	Namecoin DNS server for .bit domains	52	15190	ANGER
2011-04-29	LH66	Noob is frustrated with Bitcoin	21	2193	JOY
2011-04-29	Ian Maxwell	Number of bitcoin users	3	1153	NEUTRAL
2011-04-29	grondilu	the new bitcoin ID service	2	1934	ANTICIPATION
2011-04-29	tlhonmey	Time to unlock third decimal place?	2	793	DISGUST
2011-04-29	LH66	Where did my Bitcoins go?	2	1205	NEUTRAL
2011-04-30	khal	[poll] Namecoin official tld : .bit, .web, .p2p [Result : .bit]	17	1999	DISGUST
2011-04-30	epii	A day in the life	3	725	TRUST
2011-04-30	Anonymous	Anyone know what happened to knightmb and his 371,000 BTC?	354	59592	SURPRISE
2011-04-30	mhash	Attack of the miners	28	2979	NEUTRAL
2011-04-30	phelix	Bitcoin clone with new block chain - what would happen?	5	1491	JOY
2011-04-30	Clavulanic	Bitcoin Difficulty Explanation and ETA?	1	2530	NEUTRAL
2011-04-30	da2ce7	Bitcoin! :)	1	609	NEUTRAL
2011-04-30	Anonymous	Can we put a cap on the total USD value of Bitcoin?	10	1391	DISGUST
2011-04-30	BEaSTFX	Couple of questions for beginers	5	1024	NEUTRAL
2011-04-30	1337	Fungibility	2	756	NEUTRAL
2011-04-30	Chuck	How much do bitcoins cost? $0.48 USD?	10	14665	ANGER
2011-04-30	stakhanov	Is the recent fast increase of bitcoin value a bubble waiting to burst?	11	2476	NEUTRAL
2011-04-30	Challengerek	Maybe Gavin could speak at TED	15	1911	JOY
2011-04-30	naelh8	New user	10	1016	JOY
2011-04-30	k	Questions about transaction fees?	5	811	NEUTRAL
2011-04-30	Anonymous	The Bitcoin Podcast - Looking for assistance.	2	685	SADNESS
2011-04-30	no to the gold cult	What do you think caused the recent growth-spurt?	1	645	NEUTRAL
2011-04-30	SgtSpike	What sort of authentication websites are out there?	2	616	NEUTRAL
2011-04-30	AmpEater	When you cancel a credit card, they beg you to stay	19	2284	JOY
2011-05-01	Vladimir	.	21	2788	NEUTRAL
2011-05-01	Bit_Happy	Does Namecoins have a windows client?	5	4958	NEUTRAL
2011-05-01	cypherdoc	Is MtGox down?	1	1029	NEUTRAL
2011-05-01	B!0HaZard	Ponzi scheme?	24	2056	NEUTRAL
2011-05-01	dikidera	Price is dropping	23	2600	NEUTRAL
2011-05-01	bracek	US patriot act	12	2217	DISGUST
2011-05-01	canadaduane	We neet bitcoin ATMs	46	3005	NEUTRAL
2011-05-01	chodpaba	###############################################################################################################################################################################################################################################################	10	1956	NEUTRAL
2011-05-02	unfinishe	Are there any sites like Amazon's Mechanical Turk using bitcoins?	17	4321	JOY
2011-05-02	alkor	Article: Bulgarian Overview of Bitcoin	0	1341	ANTICIPATION
2011-05-02	belgianwhite	Best Practices using BTC/ Wallet Backup	39	4242	JOY
2011-05-02	Arsenal	Bitcoin Client Balance	1	883	NEUTRAL
2011-05-02	Luke-Jr	Bitcoin in NY Times	14	1632	NEUTRAL
2011-05-02	nenad	bitcoin morpheus	18	3014	NEUTRAL
2011-05-02	Akarbb	Bitcoin value up over $3	2	752	NEUTRAL
2011-05-02	2_Thumbs_Up	How much of the world's computer power will we end up with?	1	868	SADNESS
2011-05-02	Psychoactive	Japan disaster relief fund	1	628	FEAR
2011-05-02	ryepdx	Keeping the economy honest	14	1454	NEUTRAL
2011-05-02	eks	Noob	2	667	NEUTRAL
2011-05-02	Anonymous	Paypal as honeypot...	17	2357	NEUTRAL
2011-05-02	Drizzlepistol	Please enlighten me...	3	695	NEUTRAL
2011-05-02	Anonymous	Prediction market in a block chain ?	2	1076	ANGER
2011-05-02	BioMike	The real bitcoin value	29	3229	JOY
2011-05-02	chodpaba	###############################################################################################################################################################################################################################################################	19	2815	NEUTRAL
2011-05-03	thisisharsh	Any mtgox system tray widgets out there?	1	1962	DISGUST
2011-05-03	c-rock	Any other exchanges out there?	1	626	JOY
2011-05-03	carbonpenguin	Bank insiders fretting about "Virtual Dollars" breaking the money monopoly	30	3032	NEUTRAL
2011-05-03	Satori	Creating a module for new BitCoin sites	0	617	JOY
2011-05-03	dikidera	Creating my own pool(how does it work)?	3	1879	JOY
2011-05-03	epii	DDoS = sync problems	0	597	NEUTRAL
2011-05-03	c-rock	Did Slushes Pool go down?	2	763	NEUTRAL
2011-05-03	Distribution	Is Ron Paul bad for Bitcoins?	16	1982	JOY
2011-05-03	Gabriel Beal	Methods of getting bitcoins	10	2638	JOY
2011-05-03	stic.man	So how often will mtgox undergo dos attacks from here on out?	4	1116	NEUTRAL
2011-05-03	Stephen Gornick	The Week In Bitcoin - May 02 through May 08, 2011	4	1258	NEUTRAL
2011-05-03	gigabytecoin	Was the Bitcoin site just DDOS'd?	8	1362	SADNESS
2011-05-03	robm	What if receiving payments in bitcoins is made illegal?	74	6609	JOY
2011-05-04	jtimon	20,276,703 USD or 22,529,670 EUR	5	922	SURPRISE
2011-05-04	Ryland R. Taylor-Almanza	adf.ly of Bitcoin	37	5521	NEUTRAL
2011-05-04	AmpEater	Article names bitcoin as "standard unit of tracking computational work" - LOL	3	663	DISGUST
2011-05-04	cdhowie	Bitcoin on Free Talk Live again	10	1211	JOY
2011-05-04	Mhaalddf1Z5B46	Hey. just wanna say HI!	5	693	JOY
2011-05-04	SgtSpike	Let's add up the KNOWN lost bitcoins	266	32297	NEUTRAL
2011-05-04	ByteCoin	Searching for a post containing the following quote	6	1033	SADNESS
2011-05-04	Pander	Suport Bitcoin currency code BTC in ISO 4217	28	4808	JOY
2011-05-04	Pander	Support Bitcoin currency sign in Unicode	25	4962	ANGER
2011-05-04	Akarbb	TDB Response to DDoS attacks	1	636	NEUTRAL
2011-05-04	PaulWog	total newb here, would appreciate some help greatly	7	822	TRUST
2011-05-04	mizerydearia	Uncensored list of Bitcoin sites	25	2968	NEUTRAL
2011-05-04	gigabytecoin	What Problem Will Namecoin Help Solve Exactly?	11	1155	TRUST
2011-05-04	gigabytecoin	Why Doesn't Coinpal Sue Paypal?	5	894	TRUST
2011-05-05	SgtSpike	Any talk of a currency symbol?	3	693	JOY
2011-05-05	tardo	Bitcents?	32	6284	NEUTRAL
2011-05-05	roy	Cost to take over vs price?	8	972	ANGER
2011-05-05	foo	Discussion re: "New to BitCoin? Start here!"	11	1652	JOY
2011-05-05	gigabytecoin	How could we get "Bitcoin" listed in standard dictionary files used by FireFox?	1	663	TRUST
2011-05-05	gmaxwell	Immunity to sit-in-strike extortion by mining unions?	12	1488	NEUTRAL
2011-05-05	gigabytecoin	Is it "Bitcoin", "BitCoin" or "Bit Coin"?	15	3774	DISGUST
2011-05-05	gigabytecoin	Let's Put The AMD/ATI Conspiracy Theory To Rest....	6	1261	SADNESS
2011-05-05	Alex Beckenham	Massive time since last solved block...	5	3169	SADNESS
2011-05-05	SgtSpike	POLL: How many bitcoins do you CURRENTLY have?	23	3984	SURPRISE
2011-05-05	SgtSpike	POLL: How many bitcoins do you CURRENTLY have?	23	3985	SURPRISE
2011-05-05	jaybny	questioning BTCs	16	1350	NEUTRAL
2011-05-05	em3rgentOrdr	Vote to get bitcoin on Fox's Freedom Watch!	119	10621	DISGUST
2011-05-06	khal	[ANNOUNCE] Dot-BIT project / Namecoin website	42	9667	JOY
2011-05-06	montana	For Newbies	2	632	NEUTRAL
2011-05-06	paulie_w	Is it actually possible to ban P2P networks?	18	1561	NEUTRAL
2011-05-06	carbonpenguin	Mining-funded video game?	4	676	SADNESS
2011-05-06	yesman	Please, suggest how to manage publicity...	3	729	NEUTRAL
2011-05-06	mizerydearia	Proper case of Bitcoin client	13	1559	NEUTRAL
2011-05-06	grondilu	the Free Software Foundation accepts bitcoin donations!???	18	1778	NEUTRAL
2011-05-06	mcdett	US tax obligations with bitcoin increase in value	36	6130	JOY
2011-05-06	mcdett	what happened to --> https://bitcoinsportsbook.com/	4	801	SURPRISE
2011-05-07	vinced	[poll] Namecoin TLD	1	1168	JOY
2011-05-07	canadaduane	A bitcoin service for fair music payment and distribution?	4	1220	DISGUST
2011-05-07	whoIam	Bitcoin info from a drug forum	2	1638	NEUTRAL
2011-05-07	sunray	Can a Bitcoin bank be secure and trustworthy?	10	1759	NEUTRAL
2011-05-07	grondilu	can bitcoin be protected by freedom of speech?	16	1843	JOY
2011-05-07	Zerbie	DDOS: Exchange services will be a key part of BitCoin acceptance.	19	2388	DISGUST
2011-05-07	nestmate	Does Bitcoin have any active enemies?	5	1188	DISGUST
2011-05-07	matteumayo	Is it necessary to download the new bitcoin update?	7	1334	ANTICIPATION
2011-05-07	NghtRppr	is MyBitcoin working?	4	959	NEUTRAL
2011-05-07	asdf	perform getwork instead of microtransactions	2	937	NEUTRAL
2011-05-08	Raulo	Average fees per block	0	849	NEUTRAL
2011-05-08	richardw	How does a payment get to me?	2	782	DISGUST
2011-05-08	Littleshop	test my online store .5 BTC [taken] http://www.cryptoanarchy.us/store/	13	1150	FEAR
2011-05-08	Bruce Wagner	The Bitcoin Legal Thinktank weekly meeting in New York City	17	4116	JOY
2011-05-08	jones	Transactions are slow?	3	1164	NEUTRAL
2011-05-08	ArsenShnurkov	Way of bitcoiner	9	1722	DISGUST
2011-05-08	bitlotto	What's the largest transaction fee you were asked to pay?	13	1472	DISGUST
2011-05-09	TheBitcoinSun	[Announcement] The Bitcoin Sun	8	1266	SADNESS
2011-05-09	xf2_org	[RFC] New TX fee: 0.0005 BTC	96	11387	JOY
2011-05-09	Anonymous	An exchange with shareholders ?	2	757	NEUTRAL
2011-05-09	roy	Bitcoin's Paypal solution/alternative?	9	1190	TRUST
2011-05-09	gigabytecoin	Could bitcoin eventually crack SHA256?	21	8139	NEUTRAL
2011-05-09	RobertdasF70A	Hi ya allll !! w000wwwooooo	1	533	NEUTRAL
2011-05-09	enerfood	how does a company get started offering products and accepting bitcoins?	4	797	SADNESS
2011-05-09	clonedone	Imagine bitcoin is the currency of the future! would you rename?	26	2609	DISGUST
2011-05-09	diogenes	outline for a simpler virtual currency	58	4003	JOY
2011-05-09	Bit_Happy	Semi-rational exuberance anyone?	71	9416	NEUTRAL
2011-05-09	spenvo	The Gold Standard comparison is invalid	15	1557	JOY
2011-05-09	saadtariq30	Transfering and storing bitcoins locally..	7	1400	NEUTRAL
2011-05-09	nereer	using bitcoin for local/complementary currencies?	5	829	JOY
2011-05-09	bitlotto	Weird feeling- I keep spending BTC while watching balance converted 2 USD go up!	3	1455	JOY
2011-05-10	eMansipater	[FAQ] Is BitCoin a Ponzi or pyramid scheme? (Newbie-Friendly)	48	39481	NEUTRAL
2011-05-10	mcdett	5USD get	1	625	DISGUST
2011-05-10	shooter_mcgavin	Are Bitcoins taxable?	4	1496	NEUTRAL
2011-05-10	gigabytecoin	Bitcoiners Anonymous	10	933	TRUST
2011-05-10	Ashpool	Crytographic email or msging system?	10	1208	FEAR
2011-05-10	steelhouse	Discussion re: "Is BitCoin a Ponzi or pyramid scheme? (Newbie-Friendly)"	12	1959	NEUTRAL
2011-05-10	ser	First zero block - where did it come from ?	16	1823	NEUTRAL
2011-05-10	jondecker76	How to set the transaction fee using bitcoind?	2	2113	DISGUST
2011-05-10	k	live now - Gavin on twist	45	3890	NEUTRAL
2011-05-10	mizerydearia	Milwaukee Makerspace's response to Bitcoin	19	2045	NEUTRAL
2011-05-10	mcdett	mtgox high at 4.99	10	1250	JOY
2011-05-10	TiagoTiago	New attack vector: Mess with electricity costs to destabilize the BTC Economy?	23	1994	ANTICIPATION
2011-05-10	cuddlefish	So I told Bruce Schneier about Bitcoin...	9	2740	NEUTRAL
2011-05-10	Stephen Gornick	The Week In Bitcoin - May 09 through May 15, 2011	7	1382	NEUTRAL
2011-05-10	Zerbie	Wallet protection ideas for the super paranoid...	29	3654	SADNESS
2011-05-10	no to the gold cult	Will it Scale?	5	1249	JOY
2011-05-10	kgo	Would people be interested in a gpg notarization service?	4	609	JOY
2011-05-10	chodpaba	###############################################################################################################################################################################################################################################################	1	1094	NEUTRAL
2011-05-11	eMansipater	[POLL] Should we drop the 's' from "bitcoins"?	14	1008	SURPRISE
2011-05-11	Tukotih	BitCoin and money laundering	24	2270	JOY
2011-05-11	MemoryDealers	Bitcoin Billboard!	81	9089	JOY
2011-05-11	brocktice	Bitcoin Scavenger Hunt Proposal - With Eventual Prizes	1	577	JOY
2011-05-11	c-rock	Chicagoland BitCoiners- Lets all meet up!!	3	663	NEUTRAL
2011-05-11	hazek	Communications Assistance for Law Enforcement Act (potential problem?)	3	684	NEUTRAL
2011-05-11	Garrett Burgwardt	Forbes bitcoin article in print	10	1813	TRUST
2011-05-11	Bruce Wagner	How to Buy Bitcoin - by 'The Bitcoin Show' on OnlyOneTV.com	1	883	JOY
2011-05-11	Pygy	Mining pools and the block chain (was: Web of Trust)	7	884	JOY
2011-05-11	Vladimir	Monetary policy	7	907	NEUTRAL
2011-05-11	cartwright	Re: "Is BitCoin a Ponzi or pyramid scheme?'	5	666	NEUTRAL
2011-05-11	mcqueenorama	Silicon Valley Meetup was Cool	3	730	FEAR
2011-05-11	FrankNL	Some questions I didn't find in the FAQ	2	592	JOY
2011-05-11	Shortline	The only bitcoin-related thing I do every day is...	1	662	SURPRISE
2011-05-11	Ulysses	What are you going to do, when (if) bitcoin hit $1000/BTC?	90	7789	NEUTRAL
2011-05-11	venom	What happens if I use an old wallet.dat ?	2	775	JOY
2011-05-11	stakhanov	Who runs bitcoinservice?	1	641	NEUTRAL
2011-05-11	carbonpenguin	Will this CA law be a boon for BTC?	36	3426	NEUTRAL
2011-05-12	nanotube	A bitcoin miner's lament (poem/song-lyrics by nanotube)	15	2679	JOY
2011-05-12	ploum	Best stupid quotes about bitcoin	13	2762	JOY
2011-05-12	Sjalq	Bitcoin South Africa	8	998	NEUTRAL
2011-05-12	roy	Bitcoins are so large..	27	3417	NEUTRAL
2011-05-12	mcdett	block 123456 get	3	756	NEUTRAL
2011-05-12	Anonymous	Boobcoins...	25	3746	NEUTRAL
2011-05-12	madyusa	Could the governament play.........	5	940	FEAR
2011-05-12	jon_smark	Has anyone already payed Bitcoin-related taxes?	12	1809	NEUTRAL
2011-05-12	divergenta	I'm curious about a slow transaction	16	1460	JOY
2011-05-12	Apolo29	Invert btc in new rig or keep them?	10	1254	SADNESS
2011-05-12	gmaxwell	Stuck transactions	0	699	JOY
2011-05-12	Rage	Using bitcoin to raise seed capital?	4	807	TRUST
2011-05-12	ploum	Using Twitter to promote Bitcoins	2	690	TRUST
2011-05-12	Ryland R. Taylor-Almanza	Want to start an anonymous bitcoin exchange?	6	2966	JOY
2011-05-12	Anonymous	Words with bitcoins...	1	603	NEUTRAL
2011-05-13	Riley	A fund to help stores offer discounts	0	603	TRUST
2011-05-13	Bruce Wagner	A New Bitcoin Forum -- especially for newbie users	0	910	JOY
2011-05-13	gigabytecoin	Are Bitcoiners Primarily Male or Female???	43	3225	NEUTRAL
2011-05-13	Stefan Thomas	Bitcoin Talk at KPMG Zurich - May 25th	8	3279	JOY
2011-05-13	Matt Corallo	Call for translators.	15	1274	NEUTRAL
2011-05-13	Fiyasko	First ones who high five me gets a dollar	10	869	TRUST
2011-05-13	cypherdoc	GLBSE has NO intermediaries for your BTC!	10	1112	NEUTRAL
2011-05-13	shooter_mcgavin	How is the current market state NOT a bubble?	27	4071	NEUTRAL
2011-05-13	bluetie	how much usd is there in mtgox?	9	1232	NEUTRAL
2011-05-13	ArsenShnurkov	Proposal of underground distributed bitcoin exchange	7	2345	JOY
2011-05-13	Tawsix	SkepsiDyne Integrated Node - A Bitcoin Mining Company	28	3551	NEUTRAL
2011-05-13	ploum	Switching to mBTC by default?	12	1311	NEUTRAL
2011-05-13	yeponlyone	The "I've heard of that" theory	4	718	SADNESS
2011-05-13	tangy	Threat, racket ?	3	652	JOY
2011-05-13	cypherdoc	UBX shares 12.5 x inital offer price!!!!!!!!!!!!!!!!	30	2636	JOY
2011-05-13	sortedmush	Vote to get Bitcoin on Adam Vs The Man. (Show on Russia Today)	8	876	TRUST
2011-05-13	alias420	WARNING! These forums are compromised. Beware of SRBLCHE	14	2236	JOY
2011-05-13	Gibybo	What it costs to kill Bitcoin: $20 million	49	4537	NEUTRAL
2011-05-13	wtf	What just happened?	15	1798	JOY
2011-05-14	MemoryDealers	135 BTC Stolen from my Deepbit account!!!!!!!!	103	9824	NEUTRAL
2011-05-14	da2ce7	Bitcoin on Cypherpunked - Inerview with da2ce7	0	616	NEUTRAL
2011-05-14	skittixch	easy protection from a trojan attack	7	849	NEUTRAL
2011-05-14	roy	Generosity of Bitcoin Users	5	1235	NEUTRAL
2011-05-14	Anonanon	Get Bitcoin on Adam vs The Man!	7	1064	TRUST
2011-05-14	Andrew Vorobyov	How to move money really anonymously	6	1152	TRUST
2011-05-14	rowbot	Personal Mining Log - Lots of Charts! (Updated: May 18)	5	1748	NEUTRAL
2011-05-14	ripper234	So ... why hasn't bitcoin been slashdotted again?	13	1376	NEUTRAL
2011-05-14	no to the gold cult	The $1000 Bitcoin, yes it's worth at least that.	174	32021	NEUTRAL
2011-05-14	Pygy	The Daily Bitcoin Demographics -1- Are you a geek?	10	1983	JOY
2011-05-14	Bobby	Warning: Bitcoin4Cash trades cancelled! Won't do business with Madhatter again.	100	13441	JOY
2011-05-14	BitcoinBonus	What to call 0.001 BTC? (5 BTC Bounty)	344	33849	NEUTRAL
2011-05-14	Nefario	Whole lot of trading happening over at GLBSE	12	1293	FEAR
2011-05-14	alkor	Withdrawing bitcoins from Mt.Gox	5	1225	NEUTRAL
2011-05-15	grondilu	"bitcoin is the most dangerous open source project ever created"	37	3914	ANTICIPATION
2011-05-15	udibr	A +50% pool can grab bc from others	9	1224	NEUTRAL
2011-05-15	sventiala	Anonymous generating	3	1183	TRUST
2011-05-15	paulie_w	best way to get family and friends interested?	19	1652	TRUST
2011-05-15	paulie_w	bitcoin & facebook	1	636	NEUTRAL
2011-05-15	dissipate	Bitcoin Exchange Arbitrage Opportunities	17	5326	NEUTRAL
2011-05-15	grondilu	brilliant twitter quote about bitcoin	1	895	SADNESS
2011-05-15	ArsenShnurkov	Choose your race	29	2234	TRUST
2011-05-15	Herodes	Do you spread the word about Bitcoin?	1	589	NEUTRAL
2011-05-15	khal	Donate to dot-bit project	5	870	JOY
2011-05-15	Rage	How to move money anonymously using Bitcoin	7	2491	TRUST
2011-05-15	AnonymousAnarchist	New Member	6	733	JOY
2011-05-15	edd	Proposed Bitcoin Nomenclature	5	2175	NEUTRAL
2011-05-15	no to the gold cult	Protectionism in Bitcoinistan	2	767	NEUTRAL
2011-05-15	zpinto	Question!	3	728	NEUTRAL
2011-05-15	charliesheen	Quick question about price speculation...	12	1052	NEUTRAL
2011-05-15	infinitevs	Still no coins after 68 hours and approx. 1,000 approved hashes?	7	1476	NEUTRAL
2011-05-15	TheBitcoinSun	The Bitcoin Sun - Edition 1: From Alice to Bob	9	1840	SADNESS
2011-05-15	Pygy	The Daily Bitcoin Demographics -2- How old are you?	5	1123	NEUTRAL
2011-05-15	smartazz	The Free Bitcoin Jackpot Game!	7	3538	JOY
2011-05-15	Matt Corallo	Translators: Please update your languages.	7	1091	JOY
2011-05-15	Lovecrafter	What are the odds of the BTC reaching 20 USD this summer?	12	1238	NEUTRAL
2011-05-15	Anonymous	When will the first house fire caused by bitcoin happen ?	4	811	ANTICIPATION
2011-05-15	paulie_w	when will we see the first bitcoin real estate purchase? :-)	8	1114	ANTICIPATION
2011-05-15	Herodes	Will one of the strongest men in the world accept bitcoin for his business?	5	1054	SADNESS
2011-05-16	paulie_w	"Thoughts on Bitcoin Laundering"	1	925	JOY
2011-05-16	Vladimir	[SPLIT]Re: Bitcoin press hits, notable sources	20	2457	SADNESS
2011-05-16	stakhanov	ANNOUNCE: bitcoin gadget for windows now selling for 0.15BTC	0	1285	ANTICIPATION
2011-05-16	roy	Better Alternatives...?	16	1459	NEUTRAL
2011-05-16	grondilu	bitcoin intrusion in your life	72	7729	DISGUST
2011-05-16	elewton	Buy Leo a Brick	4	818	JOY
2011-05-16	Anonymous	Could you backup your wallet in a block chain ?	9	883	JOY
2011-05-16	Alex Beckenham	Gavin Andresen and Amir Taaki, Bitcoin	1	889	NEUTRAL
2011-05-16	cindylove	Happy debt-ceiling day!	1	643	TRUST
2011-05-16	dio	how much does it cost to "produce" 1 BTC currently? and how much power is used?	19	5332	SURPRISE
2011-05-16	PwrLeveld	Legalize Bitcoins Petition?	20	2124	NEUTRAL
2011-05-16	phathash	Slashdotted (again)	42	3318	NEUTRAL
2011-05-16	AmpEater	Targeted bitcoin spam email	9	1293	ANTICIPATION
2011-05-16	Pygy	The Daily Bitcoin Demographics -3- What's your gender? (dupe, cancelled)	2	690	JOY
2011-05-16	Bruce Wagner	This Forum & NOTIFY me of replies?	4	692	NEUTRAL
2011-05-16	nereer	this shit is about to go parabolic	40	6333	JOY
2011-05-16	duffmanhb	Trying to get my head around something that I can't find addressed any where	5	1746	SADNESS
2011-05-16	benyben	Who or Where do I buy BTC?	5	1002	JOY
2011-05-17	boscoj	"bitcoin does not rely on trusting any central issuer"	4	946	JOY
2011-05-17	Morti	Bandcamp and Bitcoin	18	2300	NEUTRAL
2011-05-17	jimbobway	Bitbills Card Review	2	1682	JOY
2011-05-17	jon.seymour	BitCoin - scaling to long histories, validating rarely used coins?	3	1451	NEUTRAL
2011-05-17	Mindey	Bitcoin and Safety of Humanity...	12	1165	JOY
2011-05-17	lacedwithkerosene	Bitcoin projects need more 'professional' designing, editing to advance	0	486	NEUTRAL
2011-05-17	bpd	Bitcoin transaction never makes it to the network	2	838	NEUTRAL
2011-05-17	Yeraze	BlockChain Size	24	2661	NEUTRAL
2011-05-17	Slimquick	Buy BitCoins with $ or Rent a Mining Rig?	11	6112	DISGUST
2011-05-17	Anonymous	Contactcon needs a bitcoin speaker!	3	658	JOY
2011-05-17	Pygy	Demographics -4- Where do you live?	5	1013	NEUTRAL
2011-05-17	Gradius	Difference between GUIminer's Hash Speed & Bitcoin's	1	4019	NEUTRAL
2011-05-17	alanine	Double spending again (no, not the chain forging thing)	14	1379	JOY
2011-05-17	cypherdoc	Hidden Resiliency of Network	8	870	NEUTRAL
2011-05-17	dikidera	How will summer affect your mining?	1	665	NEUTRAL
2011-05-17	Pieter Wuille	IndexCoin	1	634	NEUTRAL
2011-05-17	ploum	Is it too hard to enter the bitcoin world?	29	4327	SADNESS
2011-05-17	nereer	more bitcoin spam email (this could become a problem)	28	2281	SADNESS
2011-05-17	BitcoinStars.com	Newbie 5/17/2011	5	776	NEUTRAL
2011-05-17	ArsenShnurkov	Nick Szabo, Wei Dai... Who are their employers?	10	5684	NEUTRAL
2011-05-17	Dekbit	Original "Genesis" Bitcoin (and a few thousand more)	19	1810	NEUTRAL
2011-05-17	neptop	Pain realizing early stupidity	28	4356	NEUTRAL
2011-05-17	MemoryDealers	Prerecorded Bitcoin national radio ad starts today!	27	2517	NEUTRAL
2011-05-17	k	Quora discussion - Is the cryptocurrency Bitcoin a good idea?	28	2575	ANTICIPATION
2011-05-17	AtlasONo	Stealing Bitcoins	7	2284	NEUTRAL
2011-05-17	Anonymous	The Bitcoin 100+ - The Internet's Richest Bitcoiners	21	4980	NEUTRAL
2011-05-17	Morti	The cryptographic currency that won?t take off (but really, really should)	0	539	NEUTRAL
2011-05-17	carbonpenguin	The Logistics of Accepting Bitcoin Donations?	7	888	NEUTRAL
2011-05-17	AnonymousAnarchist	The more I read, the more excited I get!	2	753	SADNESS
2011-05-17	Stephen Gornick	The Week In Bitcoin - May 16 through May 22, 2011	4	1281	NEUTRAL
2011-05-17	syn	Twin Cities (MN) meet up - Thursday, May 19th, Billy's on Grand 6pm - late	0	512	FEAR
2011-05-17	schone	US hits credit limit: Good news for the USD/BTC exchange?	3	725	DISGUST
2011-05-17	humble	Vancouver Meetup	0	601	NEUTRAL
2011-05-17	kristoffernolgren	Visa launches nfc-digital wallet	6	1221	TRUST
2011-05-17	kristoffernolgren	We will run out of coins eventually!	8	1069	NEUTRAL
2011-05-17	TiagoTiago	When will be time to add more decimal places on the official client?	7	980	ANGER
2011-05-17	AmpEater	Who has dealt with Bitcoinrigs.com?	20	2997	JOY
2011-05-17	SgtSpike	Why does the Mt Gox depth chart end?	4	807	JOY
2011-05-17	berlin	Why isn't bitcoin GPL?	14	1644	NEUTRAL
2011-05-18	JohnDoe	A good indicator of how fast bitcoin is growing	1	823	NEUTRAL
2011-05-18	btc9060	Associating identities together	5	1035	NEUTRAL
2011-05-18	nikileshsa	Bitcoin concept is groundless TECHNICALLY..this article says..Can anyone defend?	54	7047	ANGER
2011-05-18	lulzplzkthx	Bitcoin Monitor Drawings / Constellations	0	526	NEUTRAL
2011-05-18	syn	btc mining in the browser	2	1219	NEUTRAL
2011-05-18	Serge	Difficulty increase - 60%	48	3944	NEUTRAL
2011-05-18	speeder	Fixing the "mining problem"	26	2455	NEUTRAL
2011-05-18	grondilu	great quote from J.C. Hewitt	0	817	SADNESS
2011-05-18	42kang	How do you secure your BitCoin wallet?	3	1651	NEUTRAL
2011-05-18	slsls	How we talk about Bitcoin	0	473	NEUTRAL
2011-05-18	anon1lkj389	HOWTO: Anonymous Server Acquisition and Operation	9	2284	SADNESS
2011-05-18	ryukafalz	IRC channel - single point of failure?	8	990	NEUTRAL
2011-05-18	grondilu	mining or buying?	6	1056	NEUTRAL
2011-05-18	AbeSkray	Planet Money Investment Jounalism	3	740	JOY
2011-05-18	mcqueenorama	Proof of Work as Distributed Timestamp Server	5	2137	ANGER
2011-05-18	cayblood	Scalability of block distribution protocol	2	557	NEUTRAL
2011-05-18	kiba	WeUseCoins video skyrocketed	2	897	JOY
2011-05-18	ensign_lee	What is a "normal" stale share rate?	1	784	TRUST
2011-05-18	Fatbat	Who or what is this math being done for?	32	2590	JOY
2011-05-18	canadaduane	Would adoption of bitcoin as official currency by a small country validate it?	11	1221	NEUTRAL
2011-05-19	seanpd16	...	0	548	NEUTRAL
2011-05-19	pf	Bitcoin "limitations" (and high CPU usage for Mac client!)	10	2164	JOY
2011-05-19	mizerydearia	Bitcoin at Anime Central 2011	5	1517	JOY
2011-05-19	lacedwithkerosene	Bitcoin Domaining - list of unused domains you may want; soliciting help	14	2772	JOY
2011-05-19	barbarousrelic	Bitcoin is not most popular in the US. Russia, Norway, Sweden, Finland,	0	983	ANGER
2011-05-19	kiba	Bitcoin Weekly T-shirt Poll	6	798	SURPRISE
2011-05-19	mizerydearia	Describe Satoshi	5	1142	NEUTRAL
2011-05-19	mizerydearia	Describe Satoshi without pics	6	1057	NEUTRAL
2011-05-19	doobadoo	EVERY transaction in blcok chain? Flaw?	18	1217	JOY
2011-05-19	yoyoceramic	Gambling on Bitcoin - Las Vegas Bitcoin Users Meetup!	6	1016	JOY
2011-05-19	HostFat	Google checkout	0	648	JOY
2011-05-19	Ampix0	How do you keep your coins safe from destruction	2	673	TRUST
2011-05-19	spndr7	Intermediate Platfrom for relaying donations	2	578	JOY
2011-05-19	ptd	Lower min transaction amount	1	899	NEUTRAL
2011-05-19	adrian33	Make Bitcoin Mainstream: Give it away like PayPal gave away $5 to new signups.	12	1340	JOY
2011-05-19	bitcanada	Mine for something meaningful?	9	998	NEUTRAL
2011-05-19	superjaws	Mobile Web App	5	1422	NEUTRAL
2011-05-19	nofuture	Moving money around is safer with BTC	1	548	JOY
2011-05-19	Aleqi	Open source means I can make my own bitcoin currency right?	10	2013	TRUST
2011-05-19	xf2_org	Please test: Bitcoin v0.3.22 release candidate	92	12263	DISGUST
2011-05-19	Gavin Andresen	Public Relations	74	10645	NEUTRAL
2011-05-19	yuriythebest	Read the introduction- still have questions	9	836	NEUTRAL
2011-05-19	Mike Hearn	Real names	80	7038	JOY
2011-05-19	jimbobway	S. Korea Bitcoin Translation. Is there one?	5	1288	SADNESS
2011-05-19	JDJeep98	Saturation?	4	819	NEUTRAL
2011-05-19	InstantBTC	Spreading bitcoin to the masses	55	3005	NEUTRAL
2011-05-19	grondilu	Starting a new block chain	28	1813	JOY
2011-05-19	John P	The police	56	5232	NEUTRAL
2011-05-19	Herzogovian	Thinking out loud about Bitcoin	13	1042	JOY
2011-05-19	nazgulnarsil	Worth buying a med-level card for mining in spare time?	5	952	DISGUST
2011-05-19	chodpaba	###############################################################################################################################################################################################################################################################	8	3130	NEUTRAL
2011-05-20	cuddlefish	#bitcoin-cabal: small channel, troll-free zone! [0.25 BTC to join]	29	2177	NEUTRAL
2011-05-20	sherbetlemon	(GRAPHICS) Aus. Bit Coin Design other countries to follow	1	1281	SURPRISE
2011-05-20	CydeWeys	A bet on the future difficulty level	29	2695	FEAR
2011-05-20	Soepkip	A Bitcoin USB Wallet	41	5845	NEUTRAL
2011-05-20	runcible2011	Average btc transaction as of now: ~$3000.00	6	829	NEUTRAL
2011-05-20	bittercoin	Bitcoin > Slashdot?	2	869	NEUTRAL
2011-05-20	Vladimir	Bitcoin hymn nomination	0	555	NEUTRAL
2011-05-20	BitcoinsWallet	Bitcoin in Twitter - Making the #bitcoinrevolution !	6	882	JOY
2011-05-20	Raulo	Could the fees really support the Bitcoin network?	38	2998	NEUTRAL
2011-05-20	Possum	Does your Bitcoin App and clients Bitcoin App need to be running to get Patment	4	1137	SADNESS
2011-05-20	cal.97	having serious issues Bitcoin mining, please help!	6	1206	JOY
2011-05-20	realnowhereman	How (edit: not) to cheat the pools	4	909	SADNESS
2011-05-20	Possum	I want to Buy a Bitcoin with PayPal how can I do this?	3	946	DISGUST
2011-05-20	Gareth Nelson	I'm probably missing something......	16	1564	NEUTRAL
2011-05-20	Anonymous	I'm starting to workout and I want to get Bitcoin involved.	4	675	TRUST
2011-05-20	goakley	Losing my Bitcoins	27	2080	NEUTRAL
2011-05-20	ledskof	Milestones	15	1805	NEUTRAL
2011-05-20	Legion	Oh god what	8	1180	NEUTRAL
2011-05-20	barrymac	paypal scans cheques on android!!	0	602	NEUTRAL
2011-05-20	spenvo	Plato's coming through, random thoughts, Meet the Trader is up!	0	502	FEAR
2011-05-20	doobadoo	Send me BTC to get started	15	1177	DISGUST
2011-05-20	Ampix0	Spreading the word on my youtube.	5	579	NEUTRAL
2011-05-20	stic.man	Volume dropping way low	19	1674	SURPRISE
2011-05-20	Possum	What is the Best way to Link to your Bitcoin Wallet to receive a Payment	6	1168	TRUST
2011-05-20	Apolo29	Why don`t prices follow difficulty change?	32	3826	FEAR
2011-05-20	foreverqsh	why i can't received bitcoins from others	4	889	NEUTRAL
2011-05-21	gringofyx	Accountability?	20	1311	JOY
2011-05-21	theboos	Adoption rate statistics?	7	1088	SADNESS
2011-05-21	Rage	Bitcoin Backup needs beta testers!	2	690	NEUTRAL
2011-05-21	mikegogulski	Bitcoin on AgoristRadio.com	18	1944	JOY
2011-05-21	Anonymous	Burn money and take a photo of it....	8	1031	JOY
2011-05-21	jimbobway	Could JS Bitcoin Mining Replace Google's Adsense?	21	3734	ANGER
2011-05-21	newMeat1	Does wallet change with change in computer location?	9	1248	FEAR
2011-05-21	Anonymous	I think the rapture happened.....	12	1388	SURPRISE
2011-05-21	spndr7	No Alternative to Bitcoin -Just another useless idea	12	1187	DISGUST
2011-05-21	spenvo	question answered, nvm	1	439	NEUTRAL
2011-05-21	berlin	Restoring old backups of wallet.dat	4	1393	JOY
2011-05-21	ColdHardMetal	Running out of Difficulty?	16	1368	NEUTRAL
2011-05-21	Gareth Nelson	Sending messages with transactions	3	537	NEUTRAL
2011-05-21	kwiebe	Sent myself bitcoin from faucet, but never received	3	1340	ANGER
2011-05-21	nazgulnarsil	site for open wagers denominated in BTC?	2	588	NEUTRAL
2011-05-21	Anonymous	The Bitcoin Podcast Episode 5 - Brought to you by DuckI2P	1	897	ANGER
2011-05-21	pist0la	Unusual activity on Bitcoin Monitor?	8	1019	NEUTRAL
2011-05-21	ComputerScientist	What's wrong with Bitcoin?	68	6957	NEUTRAL
2011-05-21	wwh	Youtube video introduction to Bitcoin Client	2	661	JOY
2011-05-22	Nick Carlson	Anne Tompkins: Potential Adversary?	15	1383	NEUTRAL
2011-05-22	foo	Bitcoin badges!	1	980	NEUTRAL
2011-05-22	matt.collier	Bitcoin client operating in a virtual machine off a USB drive	7	1250	DISGUST
2011-05-22	Stefan Thomas	Bitcoin Nodes on 3D Globe	47	7539	SADNESS
2011-05-22	Possum	Do Bitcoins Disapear	10	1174	NEUTRAL
2011-05-22	hazek	Government issued internet ID (potential problem?)	14	1280	NEUTRAL
2011-05-22	lacedwithkerosene	How about ... a search engine just for inventory at Bitcoin accepting sites	23	2259	JOY
2011-05-22	Possum	How do you back up your Bitcoin Wallet	2	4039	NEUTRAL
2011-05-22	alan2here	How many blocks before I typically get a Bitcoin	16	8088	SADNESS
2011-05-22	kokjo	I just love donations :D	3	728	NEUTRAL
2011-05-22	Possum	I received a Bitcoin but my Bitcoin address has changed	3	1391	SADNESS
2011-05-22	Zerbie	Let's market BitCoins where there's an opportunity.	6	1125	NEUTRAL
2011-05-22	paulie_w	Looks like China is getting some traction?	4	1360	ANTICIPATION
2011-05-22	paulie_w	Mailing list?	9	990	NEUTRAL
2011-05-22	cloud9	Marketing Bitcoin with Merchants: Irreversible Payments	0	622	NEUTRAL
2011-05-22	shackra	the owner of http://www.bitcoinmap.com/ please response!	6	1234	JOY
2011-05-23	ecogex	? Another Bitcoin identity	54	7999	JOY
2011-05-23	Alex Beckenham	0.3.20 is cheaper to run than 0.3.21	8	1139	NEUTRAL
2011-05-23	pixelglow	Australian Bitcoin Exchange	1	901	NEUTRAL
2011-05-23	joshg	Bitcoin Branding	37	3077	NEUTRAL
2011-05-23	joeykrug	Bitcoin censorship	21	2578	JOY
2011-05-23	NoValues	Bitcoin Mate: Bitcoin companion program	3	1013	NEUTRAL
2011-05-23	elewton	Bitcoin Plutarchy?!?	7	1182	NEUTRAL
2011-05-23	maxrpowell	How do I recieve coins? What happens?	11	1043	NEUTRAL
2011-05-23	shackra	if jamendo.com start use bitcoins? (look the images!)	2	1218	SURPRISE
2011-05-23	nereer	Is there a way to find out how many bitcoin nodes are online at any one time?	1	1493	ANTICIPATION
2011-05-23	ripper234	One more person to vote on an off-topic question on Area 51	1	572	JOY
2011-05-23	Alex Beckenham	Police confuse Bitcoin power usage for pot farm	5	2897	JOY
2011-05-23	VPoro	Practical example on the usefulness of bitcoins...	9	1217	JOY
2011-05-23	brybot	protocol specs on wiki	4	665	NEUTRAL
2011-05-23	Mike Hearn	Public relations guidelines/talking points wiki page	7	1337	NEUTRAL
2011-05-23	eMansipater	Rising value making BitCoiners tightfisted?	41	4257	NEUTRAL
2011-05-23	anewbie	Stupid newbie question about the nonce	9	4507	JOY
2011-05-23	nereer	The Bitcoin StackExchange site is now in commit phase!	1	780	JOY
2011-05-23	TheBitcoinSun	The Bitcoin Sun: Edition 2	3	1025	NEUTRAL
2011-05-23	nx2059	This would be a nice addition to the US Constitution	4	759	JOY
2011-05-24	gigitrix	Address consolidation	0	585	NEUTRAL
2011-05-24	Peter Lambert	BitCoin Vending Machines	8	947	JOY
2011-05-24	AaronM	bounty for video refutation of Fed video	9	1188	JOY
2011-05-24	panzerscope	How do I make money from my Bitcoin Mining? and other questions	14	9245	JOY
2011-05-24	w128	Intercept/reject proof-of-work broadcast?	5	850	NEUTRAL
2011-05-24	grondilu	Is the bitcoin community the first ever phyle ?	2	863	NEUTRAL
2011-05-24	Zem	Mtgox volume?	5	3797	SURPRISE
2011-05-24	Zerbie	Protests in Spain: A BitCoin promotion opportunity. (10 BTC bounty)	33	5151	ANGER
2011-05-24	MaestroManDan	Some Practical Questions	5	1028	JOY
2011-05-24	Stephen Gornick	The Week In Bitcoin - May 23 through May 29 2011	7	1535	NEUTRAL
2011-05-24	KingofthePaupers	Turmel: Link Bitcoin to Time Standard of Money	0	579	DISGUST
2011-05-24	toxtom	What's the purpose Behind all the Mining?	17	7976	NEUTRAL
2011-05-24	neotrino	when calculating blocks does bitcoin remember previous history of tried blocks ?	1	765	NEUTRAL
2011-05-24	tachi641	Will bitcoin actually take off? Is it possible really?	25	2523	NEUTRAL
2011-05-24	carbonpenguin	Your Business Risk Management Strategy?	8	958	JOY
2011-05-25	bitcoinewbie	[youtube]I made a giant wearable bitcoin.	10	1167	NEUTRAL
2011-05-25	gues	bitcoin account suggestion	4	998	DISGUST
2011-05-25	Basiley	BitCoin super-Hero ?	5	797	NEUTRAL
2011-05-25	frog	Bitcoin-miner busted by police (Police confuse bitcoin power usage for pot farm)	21	4176	FEAR
2011-05-25	realnowhereman	Bitcoins in meatspace	18	1388	NEUTRAL
2011-05-25	ironwolf	Blog Post: No One Sends Bitcoins	0	756	SADNESS
2011-05-25	Denicen	Credit/Debit card to BTC problems	11	1559	JOY
2011-05-25	bitlotto	Gambling sites gone at bitcoin.it. We need a good alternative.	7	2294	JOY
2011-05-25	Prze_koles	Global hash rate, exchange rate and difficulty on one chart?	3	1662	JOY
2011-05-25	bracek	google is going to help :)	16	1541	TRUST
2011-05-25	sandeepsb	How much power does Bitcoin consume?	7	1384	SADNESS
2011-05-25	LUZR4LIFE	I may have a issue with my 6950 2G	6	713	NEUTRAL
2011-05-25	Banks	Maybe they can read this	7	852	NEUTRAL
2011-05-25	Drifter	Mt. Gox Peek - Google chrome extension	6	1164	JOY
2011-05-25	SgtSpike	Operation Fabulous question....	20	1734	NEUTRAL
2011-05-25	edric	PLEASE READ, RELIEF FUND FOR JOPLIN, MO TORNADO VICTIMS	8	1139	JOY
2011-05-25	commlinx	Printed bitcoins / fast transactions	6	778	NEUTRAL
2011-05-25	Peter Lambert	Reverse Hash	10	1476	ANGER
2011-05-25	gmaxwell	Satoshi's spare change?	67	6109	DISGUST
2011-05-25	mizerydearia	Support gribble (IRC bot courtesy of nanotube)?	4	1344	NEUTRAL
2011-05-25	mewantsbitcoins	The hashrate has left the screen	5	1111	NEUTRAL
2011-05-25	Peter Lambert	Use for bitcoin: Hiding assets from government	41	4449	DISGUST
2011-05-25	acamus	Vote to get bitcoin to the front page of reddit again today! [but not too much]	10	1097	ANTICIPATION
2011-05-25	mcqueenorama	Wallet Mining Progress Marker	7	1009	DISGUST
2011-05-26	xf2_org	[RFC] Our next denomination: UBC	58	6889	NEUTRAL
2011-05-26	duffmanhb	A quick question regarding wallets	15	1499	ANTICIPATION
2011-05-26	imanikin	Astroturfing	7	868	NEUTRAL
2011-05-26	acamus	External Bitcoin Website Master List	1	589	NEUTRAL
2011-05-26	spenvo	Forums as a potential attack vector	1	618	FEAR
2011-05-26	Vladimir	FTSE edges up as strong miners counter weak banks (Reuters)	2	646	NEUTRAL
2011-05-26	2_Thumbs_Up	Glitch on bitcoinwatch?	5	1033	NEUTRAL
2011-05-26	elewton	Google Correlate	4	702	JOY
2011-05-26	w128	Has bitcoin spurred your interest in technology/economics?	17	1400	JOY
2011-05-26	arturh	Help me get crowdfunded movie to accept BTC	12	980	DISGUST
2011-05-26	gigabytecoin	How many Tianhe-I's is the bitcoin network's hashing rate of ~4TeraHashes/sec =?	2	840	JOY
2011-05-26	Vladimir	How much bitcoins one need to get in upcoming (eventually) Forbes 500 list?	7	994	SADNESS
2011-05-26	Littleshop	Impresssed that bitcoin is holding value at 15 blocks an hour	7	1043	JOY
2011-05-26	nazgulnarsil	Is there an incentive for pools to attack each other?	12	1099	JOY
2011-05-26	epii	Just a reminder (difficulty)	15	1458	NEUTRAL
2011-05-26	matt.collier	Linux Virtual Machine for Windows Bitcoin Users	30	5161	SADNESS
2011-05-26	coderrr	MtGox Price Resistances	19	2179	NEUTRAL
2011-05-26	joeherniod	New User: Would like to buy Bitcoin!	7	1108	ANTICIPATION
2011-05-26	pixelglow	Preallocating bitcoin addresses	6	626	NEUTRAL
2011-05-26	bitz	Recent large buys all happen around 00:00 UTC?	13	1417	ANTICIPATION
2011-05-26	Vladimir	Second Life citizens dump SLL for bitcoins on virvox	8	2916	FEAR
2011-05-26	jaminunit	submit the bitcoin client to the Mac app store	0	554	DISGUST
2011-05-26	akelly5	Trusted Bitcoin Sellers	3	2830	NEUTRAL
2011-05-26	cablepair	USA Banking Giants announce new bitcoin like money transfer service clearXchange	47	5962	SADNESS
2011-05-26	ArsenShnurkov	When bitcoin price become stable in -2..+2 % range ?	7	1024	DISGUST
2011-05-26	oshmosh	Why can't I send 0.1 BTC	4	808	JOY
2011-05-26	znort987	z	6	940	NEUTRAL
2011-05-27	Xiong Zhuang	[problem solved]WTF! bitcoinmarket.com is stealing my coins!!!!	14	1650	JOY
2011-05-27	spenvo	Asking forums: Which URL/domain do you like? (for Bitcoin service)	0	431	DISGUST
2011-05-27	vapor666	bitcoin gadgets	3	1092	NEUTRAL
2011-05-27	matt.collier	Bitcoin in perspective	20	2540	NEUTRAL
2011-05-27	Xiong Zhuang	Bitcoin is men's toy	62	5927	NEUTRAL
2011-05-27	dingus	Bitcoin on NPR	7	1086	NEUTRAL
2011-05-27	rb1205	Can't the deflation be a limit for BTC everyday usage?	15	1339	NEUTRAL
2011-05-27	TheBitcoinSun	Contacting The Bitcoin Sun	0	432	NEUTRAL
2011-05-27	w128	Dwolla	14	1714	NEUTRAL
2011-05-27	Nels	Frederic Bastiat audio file on "What is Money"	4	898	TRUST
2011-05-27	hazek	Google search resaults	6	772	JOY
2011-05-27	Imnotadoctor	I think bitcoin is a great idea but my friend doesn't	43	4174	ANTICIPATION
2011-05-27	MoonShadow	If we could get these chains to consider Bitcoin...	2	691	DISGUST
2011-05-27	duffmanhb	Just got back into Bitcoin mining - I'm not receiving pool payments	3	946	NEUTRAL
2011-05-27	enmaku	Physical Bitcoins	11	1270	NEUTRAL
2011-05-27	genjix	Refer to 'VERIFYING' not mining when explaining the bitcoin	6	731	SURPRISE
2011-05-27	AntiVigilante	Spinning wasted cycles is necessary for bitcoin to be nimble objective currency	2	1025	NEUTRAL
2011-05-27	drgr33n	What you going to do when your a bitcoins millionaire ?	24	2448	JOY
2011-05-27	Blitz??	When and how did you find out about Bitcoin?	49	4524	JOY
2011-05-27	duffmanhb	Why BTC hasn't and wont hit the mainstream:	61	5710	NEUTRAL
2011-05-27	chodpaba	###############################################################################################################################################################################################################################################################	3	1064	NEUTRAL
2011-05-28	bitcoinewbie	[youtube] It's finally out! Bitcoin Man strikes NYCs east village!!	6	1152	NEUTRAL
2011-05-28	Anonymous	A bitcoin computer in an altoids tin....	4	2022	TRUST
2011-05-28	Anonymous	A bitcoin mutual aid society.	2	562	JOY
2011-05-28	rikur	Anyone else had problems with MyBitcoin	6	1018	NEUTRAL
2011-05-28	Piligrim	Bitcoin address for sale	6	874	NEUTRAL
2011-05-28	technowizard12	Bitcoin Angel Group	13	1334	NEUTRAL
2011-05-28	Anonymous	Bitcoin confessions.	1	577	NEUTRAL
2011-05-28	spndr7	Bitcoin got listed on cyptome.org	0	588	NEUTRAL
2011-05-28	jav	Bitcoin Monitor gets new design and a few other updates	8	1080	TRUST
2011-05-28	Anonymous	Bitcoin over mondo net	3	683	ANGER
2011-05-28	kstepyra	Bitcoin v2.0	48	5484	NEUTRAL
2011-05-28	cloud9	Bitcoin's Global Reach surpassed large Swiss bank UBS' Global Reach	18	2200	NEUTRAL
2011-05-28	Isosceles	Creating a secure Virtual PC for bitcoin transactions	9	1444	NEUTRAL
2011-05-28	matt.collier	Does anyone else see a problem with this?	7	1094	FEAR
2011-05-28	Dynamic	Epic Miner group	7	1225	JOY
2011-05-28	finack	Estimating/Visualizing total mining network power consumption?	8	1413	SURPRISE
2011-05-28	Frozenlock	How to spread Bitcoin? By "forced" donation - Starcraft 2	10	1344	JOY
2011-05-28	SgtSpike	If you could restart the block chain...	17	1594	JOY
2011-05-28	PabloW	Illegal business over bitcoin	91	6729	JOY
2011-05-28	chickenado	Is speculation good or bad for Bitcoin?	8	1206	NEUTRAL
2011-05-28	ThomasV	I've got what you need. High quality stuff. Safe and anonymous.	15	2020	SADNESS
2011-05-28	mcqueenorama	San Francisco Bitcoin Meetup!	0	598	NEUTRAL
2011-05-28	Astrohacker	The CIA made a statement about bitcoin today	17	4345	NEUTRAL
2011-05-28	adrian33	Topics here and bitcoinwatch headlines at: http://twitter.com/bitrific	0	463	SADNESS
2011-05-28	k	transaction fees - any stats?	7	954	NEUTRAL
2011-05-28	thelivinghomer	Trouble Generating Bitcoins	4	997	NEUTRAL
2011-05-28	anewbie	Why 10 minutes?	3	753	NEUTRAL
2011-05-28	doobadoo	Why doesn't the open client process txs?	9	710	NEUTRAL
2011-05-29	Pieter Wuille	10000000000000000000 hashes	1	660	NEUTRAL
2011-05-29	cindylove	A preview of US Govt reaction to BitCoin!	1	779	NEUTRAL
2011-05-29	hazek	Bitcoin for dummies	9	5716	NEUTRAL
2011-05-29	cvramen	Bitcoin is a PoS	84	7683	JOY
2011-05-29	Principal	Could I haz Bitcoin?	5	943	NEUTRAL
2011-05-29	JackH	Could really use some answers to these questions	16	1669	ANGER
2011-05-29	TheMagikarp	Do I have the wrong attitude?	22	2193	JOY
2011-05-29	nightskywalker	Does CPU mining contribute anything to bitcoin network or economy?	19	2974	TRUST
2011-05-29	gst	Forking the blockchain vs. discriminating against "old" coins	13	1320	NEUTRAL
2011-05-29	klamathonsite	Has this been done or thought of yet here ?	4	895	NEUTRAL
2011-05-29	Macil2018	How To Sell BitCoins???	4	3048	NEUTRAL
2011-05-29	jack102938	I want to secure my bitcoins	22	1600	NEUTRAL
2011-05-29	d.james	Is BitCoin 2.0 possible?	12	1199	NEUTRAL
2011-05-29	vermithrx	Minercoin?	7	1043	NEUTRAL
2011-05-29	coderrr	MtGox Live - live trades, price resistances and market rates	31	6093	NEUTRAL
2011-05-29	metamantis	Negative interest loans is foolishness.	27	2849	NEUTRAL
2011-05-29	gareth69	Overclockers Shutdown all Discussion of Bitcoin	21	2904	ANTICIPATION
2011-05-29	JackH	Restoring a backup perfectly, what happens with my spend coins?	3	660	NEUTRAL
2011-05-29	hazek	Reuters column: Virtual Bitcoins are appealing but probably doomed	8	1023	NEUTRAL
2011-05-29	realnowhereman	Sent to wrong address; how did I do this?	14	1737	NEUTRAL
2011-05-29	unemployed	Spare some change, anyone?	7	858	SADNESS
2011-05-29	klamathonsite	Swepool.net is it down? I cant access the login page	1	680	NEUTRAL
2011-05-29	Anonymous	We need some simple instructional bitcoin videos.	2	621	JOY
2011-05-29	Isosceles	What's the largest purchase you've made in Bitcoins?	28	2838	NEUTRAL
2011-05-29	Indemnified	Will governements shut down the internet?	25	1975	NEUTRAL
2011-05-30	markm	"I sent some poker chips to your bitcoin address..."	1	729	NEUTRAL
2011-05-30	bitcoinewbie	[youtube] the long anticipated bitcoin chicken salad video is now out.	6	936	JOY
2011-05-30	anonymous2	4chan takes a chance on you	87	10618	JOY
2011-05-30	kentsin	A proposal to new bitcoin system development	8	1009	DISGUST
2011-05-30	Jfqs6m	A question about securing your bitcoins	2	692	NEUTRAL
2011-05-30	hazek	aljazeera reporter trying to do a story on Bitcoin	9	1974	NEUTRAL
2011-05-30	TheBitcoinSun	Announcing The Bitcoin Sun Edition 3 and New Website!	1	815	ANTICIPATION
2011-05-30	JackH	BitCoin Bank	3	653	NEUTRAL
2011-05-30	darbsllim	BitCoin Denomination Naming Conventions for Startups?	8	1415	NEUTRAL
2011-05-30	ploum	Bitcoin professionals linkedin group	1	706	NEUTRAL
2011-05-30	Astrohacker	bitcoin t-shirts	5	776	NEUTRAL
2011-05-30	marcus_of_augustus	Co-ordinated DDoS on multiple mining pools	26	3407	DISGUST
2011-05-30	John Tobey	Early speculators' reward	41	5229	JOY
2011-05-30	jerfelix	eBook by Satoshi - legit?	13	1177	TRUST
2011-05-30	bracek	garage drawer wallet	0	456	JOY
2011-05-30	JackH	Great article on how to get BitCoins exchanged!	0	1363	SADNESS
2011-05-30	jimbobway	Guy on twitter claims he is working on hash method without brute force.	58	6750	SADNESS
2011-05-30	Voltius	How BitCoin Can Benefit The US Government. (add to the list)	28	2230	NEUTRAL
2011-05-30	wTT	How many blocks for 1 coin ?	6	1442	NEUTRAL
2011-05-30	Vandroiy	How to persuade Google to accept Bitcoin on the Android Market?	8	1948	JOY
2011-05-30	Snake X	I'm a n00b and need help	11	1837	JOY
2011-05-30	sixy	Mt. Gox Google Gadget	20	2802	JOY
2011-05-30	tonygal	My website can accept BTC, little help please	6	838	JOY
2011-05-30	hybriz_	mybitcoin security vulnerabilities	31	2987	JOY
2011-05-30	redfox	NEW. BITCOIN NOT WORKING.	7	2234	JOY
2011-05-30	Anonymous	Please help a fellow bitcoin member if you have a spare room.	2	686	JOY
2011-05-30	darbsllim	POLL: Facebook Connect & BitCoin	24	2206	TRUST
2011-05-30	qikaifu	question for those from the nations where USD is not in daily use.	10	991	FEAR
2011-05-30	BrightAnarchist	Reaching out to YouTube celebrities	0	550	NEUTRAL
2011-05-30	JackH	Reloadable debit cards for BitCoin?	4	814	NEUTRAL
2011-05-30	hazek	The mandatory fee is too big for microtransactions	16	1965	JOY
2011-05-30	frenkel	Transaction without transaction fee	8	804	NEUTRAL
2011-05-30	mennoman	Transactions don't work? (Mac OS X)	53	3862	NEUTRAL
2011-05-30	ripper234	T-Shirt idea: "I bought this shirt when Bitcoin was worth ____"	27	3155	DISGUST
2011-05-30	samurai_jack	What happens to bitcoins send when the client/receiver software isn't running	2	798	NEUTRAL
2011-05-30	2_Thumbs_Up	What happens to mining with a sudden drop in value?	37	4353	NEUTRAL
2011-05-30	ArsenShnurkov	When cracker teams will insert bitcoin addresses ?	0	592	NEUTRAL
2011-05-30	ploum	Write your bitcoin story and earn 1BTC	3	851	NEUTRAL
2011-05-31	khal	[0.1BTC/domain] Register/host .bit domains with bitcoins	68	7221	DISGUST
2011-05-31	innervisi0nn	Any Trust-Worthy Bitcoin Android Apps? Gadgets? Widgets?	2	973	NEUTRAL
2011-05-31	hyperD	Are there any Bitbanks yet?	17	1568	NEUTRAL
2011-05-31	wujh	Asking you guys with lots of bitcoin for donation for the promotion in Chin	0	484	JOY
2011-05-31	unemployed	Bitcoin Communist Party	47	5819	JOY
2011-05-31	Blitz??	Bitcoin distribution	35	3579	NEUTRAL
2011-05-31	AltPluzF4	Bitcoin Monitor - Full Screen	7	1164	NEUTRAL
2011-05-31	hansonfun	Bitcoin Press - An interview with a system admin who's secretly mining coins...	2	972	DISGUST
2011-05-31	MrAnderson	Bitcoin price widget	8	2001	JOY
2011-05-31	Anonymous	Bitcoin services under attack?	30	3724	NEUTRAL
2011-05-31	ptd	Bitcoin.it wiki gives 403 Forbidden	1	851	NEUTRAL
2011-05-31	Jeffpod	Bitfaucet runs dry!!!!!	15	4159	NEUTRAL
2011-05-31	Traherne	Buy Bitcoins with Euro	9	2965	ANTICIPATION
2011-05-31	codesilverfreedom	Distribution solution: My first and last post, sick of the floundering around	21	2022	SADNESS
2011-05-31	casascius	Early speculator's reward antidote	195	16088	JOY
2011-05-31	Coma	Explaining Bitcoin to regular people	28	2499	SADNESS
2011-05-31	spanish_guy	Greed-proof?	7	863	NEUTRAL
2011-05-31	buryfarmer	I will buy your bitcoins for cash in london, UK Today!	5	1179	JOY
2011-05-31	DingoRabiit	Imposter Shield	5	689	NEUTRAL
2011-05-31	realnowhereman	Is it just me or is the Wiki down?	11	1495	NEUTRAL
2011-05-31	hazek	Keiser Report: Jon Matonis on BitCoin vs central bankers	15	1694	JOY
2011-05-31	da2ce7	Local Bitcoin Groups	1	617	NEUTRAL
2011-05-31	PRCman	many people talk about offline spend	9	894	NEUTRAL
2011-05-31	yoyoceramic	MIA Bitcoin? (Screen Shots)	15	1295	NEUTRAL
2011-05-31	radracer	my gf's bitcoin nail art...	3	659	NEUTRAL
2011-05-31	JackH	Please remember what BitCoin is about	6	869	NEUTRAL
2011-05-31	ranger	Resources are being utterly and completely wasted on mining Bitcoins	31	4690	JOY
2011-05-31	Exponere Mendaces	The Bitcoin Revolution	17	1984	JOY
2011-05-31	nickwit	The Ultimate Newbie Question	3	783	NEUTRAL
2011-05-31	Stephen Gornick	The Week In Bitcoin - May 30 through June 5 2011	4	1170	NEUTRAL
2011-05-31	MemoryDealers	We need a well spoken bitcoiner in NYC for an interview for a TV network!!!	7	1074	NEUTRAL
2011-05-31	PRCman	What happend to bitcon.it?	3	1056	NEUTRAL
2011-05-31	ploum	What to expect from The Bitcoin Sun?	10	1142	NEUTRAL
2011-05-31	nazgulnarsil	why do people use pools with fees when the cost to switch is nil?	13	1329	ANGER
2011-05-31	R2Y	World?s first commercial quantum computer sold to Lockheed Martin	5	958	JOY
2011-06-01	ripper234	(Sticky this please) - Bitcoin Q&A site - needs committed users	9	850	NEUTRAL
2011-06-01	spleeder	[POLL] BTC or UBC?	15	1456	SURPRISE
2011-06-01	unemployed	Analyzing the transaction network	4	655	NEUTRAL
2011-06-01	buryfarmer	Bit cent	1	1406	NEUTRAL
2011-06-01	Anonymous	Bitcoin and Youth	28	1823	NEUTRAL
2011-06-01	cloud9	Bitcoin app for Facebook	52	5847	NEUTRAL
2011-06-01	klamathonsite	Bitcoin Comparison chart Whats going on?	8	1274	JOY
2011-06-01	mlouca	BitCoin iphone app	21	2319	NEUTRAL
2011-06-01	anderxander	Bitcoin's Biggest Downfall	45	7297	NEUTRAL
2011-06-01	jonone100	Can you help me understand something about blocks & transactions?	2	825	TRUST
2011-06-01	ColonelGaddafi	Colonel Gaddafi takes a chance on you	11	1684	NEUTRAL
2011-06-01	Steve	Defending against DOS	4	724	NEUTRAL
2011-06-01	anewbie	DNS timing out for forum.bitcoin.org?	4	806	NEUTRAL
2011-06-01	MacFall	Easy backup method?	10	1055	NEUTRAL
2011-06-01	Macil2018	Expiration Date on Bitcoin Transactions?	7	1557	NEUTRAL
2011-06-01	kierancassel	Faucet	3	967	JOY
2011-06-01	bitpop	Fee required?	5	951	NEUTRAL
2011-06-01	gigabytecoin	FORGET All of Your Early Adopter Worries/Hatred/Fears/Jealousness!!!	11	1685	NEUTRAL
2011-06-01	mlouca	Hard drive confusion	4	575	TRUST
2011-06-01	cindylove	How many bitcoins were there in the beginning?	8	1176	NEUTRAL
2011-06-01	jimbo77	How often does a block contain just ONE transactions?	3	670	NEUTRAL
2011-06-01	nazgulnarsil	Huge problem discovered in source code!	17	2513	TRUST
2011-06-01	klamathonsite	Is the a complete guide to how to setup solo mining ?	2	14716	NEUTRAL
2011-06-01	gst	Large German lobby organization supports ban on Bitcoins	104	20694	NEUTRAL
2011-06-01	unfinishe	List of every unredeemed transaction: Age of every bitcoin ever	11	2669	NEUTRAL
2011-06-01	Findeton	Not anonymous = only for legal business	8	1008	TRUST
2011-06-01	SgtSpike	POLL: Would you keep mining at a loss?	11	1156	SURPRISE
2011-06-01	pist0la	Should we try to give Bitcoin the 'Colbert Bump?'	11	1535	TRUST
2011-06-01	ben-abuya	The Bitcoin Economy	0	623	NEUTRAL
2011-06-01	qikaifu	The early Bitcoins generated by the founders are lost or not?	7	1068	NEUTRAL
2011-06-01	nazgulnarsil	using extra pci slots?	2	802	TRUST
2011-06-01	grue	WARNING: PHISHING ATTEMPT!	1	766	JOY
2011-06-01	SlickTheNick	ways to earn bitcoins	14	10980	NEUTRAL
2011-06-01	mrsramos	Who is behind the curtain and What if they e-print more?	8	1076	JOY
2011-06-01	The Koolio	Who is doing all these DDos attacks?	4	781	NEUTRAL
2011-06-01	Exponere Mendaces	Why Bitcoin Is Better Than Your Bank	2	1024	NEUTRAL
2011-06-01	evoorhees	Written article for Silver Circle - feedback requested	3	666	TRUST
2011-06-02	technowizard12	[BOUNTY] Chrome and/or Firefox BlockExplorer Extension	12	1031	NEUTRAL
2011-06-02	Auriga	[RFC] Lottocoin	9	1067	NEUTRAL
2011-06-02	bitcoinewbie	[youtube] bitcoinlady	4	727	NEUTRAL
2011-06-02	Zango	21m bitcoin limit?	1	992	NEUTRAL
2011-06-02	NewFag	50 dollar visa gift card for 4 bit coins please!!!!	0	605	DISGUST
2011-06-02	shady financier	A plethora of clients?	4	976	NEUTRAL
2011-06-02	grondilu	anonymous transaction using GnuPG?	1	571	DISGUST
2011-06-02	tcatm	Bitcoin Activity Map	30	3959	SADNESS
2011-06-02	jancsika	Bitcoin Adoption Subsidies	9	830	NEUTRAL
2011-06-02	BookofNick	Bitcoin Interview With Bruce Wagner	2	1571	JOY
2011-06-02	pandemic	Bitcoin is money laundering... according to some	28	4267	JOY
2011-06-02	anderxander	Bitcoin Major Weakness	4	864	NEUTRAL
2011-06-02	yourmomdad	Bitcoin problem	2	622	NEUTRAL
2011-06-02	marcus_of_augustus	Bitcoin- The most important creation in the history of man	0	1079	JOY
2011-06-02	kiba	Bitcoin Weekly Promotion Closed.	32	2077	JOY
2011-06-02	Astrohacker	Bitcoin will never succeed because [insert problem that can & will be fixed]	1	518	NEUTRAL
2011-06-02	cypherdoc	Bitcoin: The Currency of Integrity, Honesty, and Of The People	3	657	NEUTRAL
2011-06-02	Coma	Block hash or block header hash?	1	820	DISGUST
2011-06-02	Stephen9909	Can you use a prepaid visa to purchase bitcoins?	0	1394	ANGER
2011-06-02	acamus	Clearcoin down?	11	951	NEUTRAL
2011-06-02	cloud9	Does LEGAL TENDER imply all other barter/transfer in kind is ILLEGAL TENDER?	5	1145	JOY
2011-06-02	Coma	Famous people using Bitcoin.	13	2368	TRUST
2011-06-02	rouhaud	how many bitcoiners are in the world	15	1750	SADNESS
2011-06-02	Vladimir	How to create truly anonymous bitcoins in 5 easy steps	13	4523	JOY
2011-06-02	Thai8acu	Illegal content in the blockchain	122	17064	JOY
2011-06-02	bitstarter	Introduce Yourself	66	3358	NEUTRAL
2011-06-02	BitterTea	Is it safe to use Bitcoin for illicit transactions?	20	11428	ANGER
2011-06-02	thirtyseven	isbitcoin10usdyet.com	10	1450	JOY
2011-06-02	qikaifu	I've got a suggestion to make BTC unquestionablly legal. not sure new or not.	22	2177	ANTICIPATION
2011-06-02	fadisaaida	lol is this the 1st video of several to come bitcoin fake hacks ?	3	714	JOY
2011-06-02	gaiapunk	Making a physical bitcoin currency using QR codes	4	1267	TRUST
2011-06-02	frycicle	Mt Gox-NVM	0	534	NEUTRAL
2011-06-02	The Koolio	MtGox transfer time... help	5	3208	DISGUST
2011-06-02	khal	Namecoin block explorer	14	2627	NEUTRAL
2011-06-02	mlouca	New setup to get started. please :)	9	858	SADNESS
2011-06-02	phantomcircuit	Non-blocking Bitcoin	4	1304	NEUTRAL
2011-06-02	marcus_of_augustus	On the potential adoption of BTC - web article	0	525	DISGUST
2011-06-02	JackH	People buying drugs with DOLLARS - OMG	9	1380	JOY
2011-06-02	Anonymous	Remembercoin	0	634	NEUTRAL
2011-06-02	ripper234	Should Tor be integrated into the standard client?	8	847	NEUTRAL
2011-06-02	MeSarah	Strangeness at BitcoinMonitor	2	705	NEUTRAL
2011-06-02	Astrohacker	The Bitcoin Diet	15	1263	NEUTRAL
2011-06-02	TheBitcoinSun	The Bitcoin Sun Super Promotion Giveaway [0.10 BTC x 100]	59	4983	SADNESS
2011-06-02	Alatius	Transaction fee of 0.01 BTC when sending 0.01 BTC?	5	2304	NEUTRAL
2011-06-02	billyjoeallen	Wallet.dat is the Swiss bank account of the 21st Century	4	1105	TRUST
2011-06-02	speeder	Wazzup with that railing thing?	4	863	SURPRISE
2011-06-02	demonblack	What about a NAMECOIN GUI?	26	5125	NEUTRAL
2011-06-02	cuddlefish	whatsabitco.in: Simple explanation of the concept	5	929	JOY
2011-06-02	BalkanBoy	Who is Satoshi?	7	896	NEUTRAL
2011-06-02	TheAlchemist	why the sudden bitcoin interest in Sweden?	20	3055	NEUTRAL
2011-06-02	max in montreal	Win 7 Gadgets	1	676	NEUTRAL
2011-06-02	MeSarah	World First	6	942	SADNESS
2011-06-02	bpd	World Tax Authority	4	739	DISGUST
2011-06-02	TiagoTiago	Would switching to SHA-512 even the field between ATI and NIVIDIA?	1	678	NEUTRAL
2011-06-02	gigabytecoin	You Guys Are Idiots... (To whoever keeps spamming HN)	25	2127	NEUTRAL
2011-06-03	-	-	38	3700	NEUTRAL
2011-06-03	cuddlefish	#bitcoin-cabal: Now with less ChanServ bannination but more +m!	0	465	NEUTRAL
2011-06-03	cschmitz	A Call to Admins	1	657	NEUTRAL
2011-06-03	evoorhees	Bitcoin campaign contribution trick... silly idea??	10	1114	ANTICIPATION
2011-06-03	Anonymous	Bitcoin is beggining to get "bad" publicity...	87	6982	SADNESS
2011-06-03	matt.collier	Bitcoin Music Directory	8	960	DISGUST
2011-06-03	xf2_org	Bitcoin now world's most powerful supercomputer	9	2197	TRUST
2011-06-03	Snake X	Bitcoin to USD formula?	7	2049	NEUTRAL
[truncated: 19,741 more rows]
